# Supplementary material for: ?Addendum to a minimalist revision of Costa Rican Braconidae: 28 new species and 23 host records
Source: Zookeys. 2021 Dec 7;1075:77–136. doi: 10.3897/zookeys.1075.72197 (PMC8671719; doi:10.3897/zookeys.1075.72197)
Supplement: XML Treatment for Aerophilus davidwagneri [file zookeys.1075.72197-treatment1.xml]

<!DOCTYPE tp:taxon-treatment
  PUBLIC "-//TaxonX//DTD Taxonomic Treatment Publishing DTD v0 20100105//EN" "tax-treatment-NSO.dtd">
<tp:taxon-treatment xmlns:tp="http://www.plazi.org/taxpub"><tp:treatment-meta><kwd-group><label>Taxon classification</label><kwd>
                <named-content content-type="kingdom">Animalia</named-content>
              </kwd><kwd>
                <named-content content-type="order">Hymenoptera</named-content>
              </kwd><kwd>
                <named-content content-type="family">Braconidae</named-content>
              </kwd></kwd-group><mixed-citation publication-type="journal"><person-group><name><surname>Sharkey</surname><given-names>Michael J.</given-names></name><name><surname>Baker</surname><given-names>Austin</given-names></name><name><surname>McCluskey</surname><given-names>Kathryn</given-names></name><name><surname>Smith</surname><given-names>Alex</given-names></name><name><surname>Naik</surname><given-names>Suresh</given-names></name><name><surname>Ratnasingham</surname><given-names>Sujeevan</given-names></name><name><surname>Manjunath</surname><given-names>Ramya</given-names></name><name><surname>Perez</surname><given-names>Kate</given-names></name><name><surname>Sones</surname><given-names>Jayme</given-names></name><name><surname>D’Souza</surname><given-names>Michelle</given-names></name><name><surname>Jacques</surname><given-names>Brianne St.</given-names></name><name><surname>Hebert</surname><given-names>Paul</given-names></name><name><surname>Hallwachs</surname><given-names>Winnie</given-names></name><name><surname>Janzen</surname><given-names>Daniel</given-names></name></person-group><article-title>?Addendum to a minimalist revision of Costa Rican <tp:taxon-name><tp:taxon-name-part taxon-name-part-type="family">Braconidae</tp:taxon-name-part></tp:taxon-name>: 28 new species and 23 host records</article-title><source>Zookeys</source><day>07</day><month>12</month><year>2021</year><volume>1075</volume><fpage>77</fpage><lpage>136</lpage><pub-id pub-id-type="doi">10.3897/zookeys.1075.72197</pub-id></mixed-citation></tp:treatment-meta><tp:nomenclature><label>?</label><tp:taxon-name>
              <object-id xmlns:xlink="http://www.w3.org/1999/xlink" content-type="arpha" xlink:type="simple">4949F5EF-3CDD-55B0-BB0E-E1FF40444BC8</object-id>
              <tp:taxon-name-part taxon-name-part-type="genus" reg="Aerophilus">Aerophilus</tp:taxon-name-part>
              <tp:taxon-name-part taxon-name-part-type="species" reg="davidwagneri">davidwagneri</tp:taxon-name-part>
              <object-id xmlns:xlink="http://www.w3.org/1999/xlink" content-type="zoobank" xlink:type="simple">http://zoobank.org/DA927AD6-EB95-45B2-8570-F29BB42F9968</object-id>
            </tp:taxon-name><tp:taxon-authority>Sharkey</tp:taxon-authority><tp:taxon-status xmlns:xlink="http://www.w3.org/1999/xlink" xlink:type="simple">sp. nov.</tp:taxon-status></tp:nomenclature><tp:treatment-sec sec-type="Diagnostics" id="SECID0EQ3AE"><title>Diagnostics.</title><p>Figure <xref ref-type="fig" rid="F5">5</xref>.</p></tp:treatment-sec><tp:treatment-sec sec-type="BOLD data" id="SECID0E13AE"><title>BOLD data.</title><p>BIN: <ext-link xmlns:xlink="http://www.w3.org/1999/xlink" xlink:type="simple" ext-link-type="uri" xlink:href="http://boldsystems.org/index.php/Public_BarcodeCluster?clusteruri=BOLD:ACJ2677">BOLD:ACJ2677</ext-link>; nearest neighbor: <italic><tp:taxon-name><tp:taxon-name-part taxon-name-part-type="genus" reg="Aerophilus">Aerophilus</tp:taxon-name-part><tp:taxon-name-part taxon-name-part-type="species" reg="bradzlotnicki">bradzlotnicki</tp:taxon-name-part></tp:taxon-name></italic><ext-link xmlns:xlink="http://www.w3.org/1999/xlink" xlink:type="simple" ext-link-type="uri" xlink:href="http://boldsystems.org/index.php/Public_BarcodeCluster?clusteruri=BOLD:ACA4771">BOLD:ACA4771</ext-link>; distance to nearest neighbor is 3.9%. Consensus barcode: AATTTTATATTTTATTTTTGGAATTTGAGCAGGAATTGTAGGATTATCAATAAGAATAATAATTCGAATAGAATTAAGAATAGTAGGTAATTTAATTGGTAATGATCAAATTTATAATAGAATTGTTCTGCTCATGCTTTTGTAATAATTTTTTTTATAGTTATACCAATTATAATTGGAGGATTTGGTAATTGATTAGTACCCTTAATATTAGGAGGTCCTGATATAGCTTTTCCTCGAATAAATAATATRAGATTTTGATTATTAATTCCTTCATTATTATTATTAATTTTAAGATCTTTARTTAATATTGGTGTAGGTACTGGATGAACTGTTTACCCTCCTTTATCATTAAATATAAGACATAATGGAATATCAGTAGATTTAGCTATTTTTTCTTTACATATTGCAGGTATTTCATCAATTATAGGAGCAATTAATTTTATTACAACTATTATAAATATATGAATAATTAATGTAAAAATTGATAAAATACCTTTAATAATTTGATCAATTTTTATTCTGCTATTTTATTATTATTATCTTTACCTGTTTTAGCTGGTGCTATT-CTATATTATTAACTGATCGAAATTTAAATACTAGATTTTTTGATCCTACAGGAGGAGGAGATCCAATTTTATATCAACATTTATTT.</p></tp:treatment-sec><tp:treatment-sec sec-type="Morphological data" id="SECID0EV4AE"><title>Morphological data.</title><p>This species can be morphologically distinguished from its nearest neighbor by having the mesosoma entirely black (Fig. <xref ref-type="fig" rid="F5">5</xref>) compared to having large orange patches on the lateral sides (<xref ref-type="bibr" rid="B21">Sharkey et al. 2011</xref>: figs 3, 4).</p><fig id="F5" position="float" orientation="portrait"><object-id xmlns:xlink="http://www.w3.org/1999/xlink" content-type="doi" xlink:type="simple">10.3897/zookeys.1075.72197.figure5</object-id><object-id xmlns:xlink="http://www.w3.org/1999/xlink" content-type="arpha" xlink:type="simple">53E79E9F-466F-5230-B64B-DC977A8B1E8F</object-id><label>Figure 5.</label><caption><p><italic><tp:taxon-name><tp:taxon-name-part taxon-name-part-type="genus" reg="Aerophilus">Aerophilus</tp:taxon-name-part><tp:taxon-name-part taxon-name-part-type="species" reg="davidwagneri">davidwagneri</tp:taxon-name-part></tp:taxon-name></italic>, holotype.</p></caption><graphic xmlns:xlink="http://www.w3.org/1999/xlink" xlink:href="zookeys-1075-077-g005.jpg" position="float" orientation="portrait" xlink:type="simple" id="oo_619926.jpg"><uri content-type="original_file" xlink:type="simple">https://binary.pensoft.net/fig/619926</uri></graphic></fig><p><bold>Holotype</bold> ?: Costa Rica: Alajuela, Area de Conservación Guanacaste, Sector San Cristobal, Cementerio Viejo, 570 m, <named-content xmlns:xlink="http://www.w3.org/1999/xlink" content-type="dwc:verbatimCoordinates" xlink:type="simple"><named-content content-type="geo-json" specific-use="{&#34;type&#34;:&#34;Point&#34;,&#34;coordinates&#34;:[-85.388890,10.881110]}" id="NCID0EC6AE" xlink:type="simple">10.88111 -85.38889</named-content></named-content>; host caterpillar collection date: 27/ii/2013, parasitoid eclosion: 19/iii/2013; depository CNC, holotype voucher code: DHJPAR0051912.</p></tp:treatment-sec><tp:treatment-sec sec-type="Holotype host data" id="SECID0EH6AE"><title>Holotype host data.</title><p><italic><tp:taxon-name><tp:taxon-name-part taxon-name-part-type="genus" reg="Polyortha">Polyortha</tp:taxon-name-part></tp:taxon-name></italic> Janzen226 (<tp:taxon-name><tp:taxon-name-part taxon-name-part-type="family">Tortricidae</tp:taxon-name-part></tp:taxon-name>) feeding on <italic><tp:taxon-name><tp:taxon-name-part taxon-name-part-type="genus" reg="Desmopsis">Desmopsis</tp:taxon-name-part><tp:taxon-name-part taxon-name-part-type="species" reg="schippii">schippii</tp:taxon-name-part></tp:taxon-name></italic> (<tp:taxon-name><tp:taxon-name-part taxon-name-part-type="family">Annonaceae</tp:taxon-name-part></tp:taxon-name>). Host caterpillar voucher code13-SRNP-972</p></tp:treatment-sec><tp:treatment-sec sec-type="Paratype" id="SECID0EKAAG"><title>Paratype.</title><p>Hosts are all the same as that of the holotype: DHJPAR0054734, DHJPAR0055235, DHJPAR0051139, DHJPAR0051915, DHJPAR0055516, DHJPAR0054741, DHJPAR0055237, DHJPAR0054728, DHJPAR0055233.</p></tp:treatment-sec><tp:treatment-sec sec-type="etymology" id="SECID0EPAAG"><title>Etymology.</title><p><italic><tp:taxon-name><tp:taxon-name-part taxon-name-part-type="genus" reg="Aerophilus">Aerophilus</tp:taxon-name-part><tp:taxon-name-part taxon-name-part-type="species" reg="davidwagneri">davidwagneri</tp:taxon-name-part></tp:taxon-name></italic> is named in honor of David Wagner of the University of Connecticut, Storrs, Connecticut, USA, for his recent work as an environmental activist for a healthier global climate and wild biodiversity.</p></tp:treatment-sec><ref-list><ref id="B21"><mixed-citation xmlns:xlink="http://www.w3.org/1999/xlink" xlink:type="simple"><person-group><name name-style="western"><surname>Sharkey</surname><given-names>MJ</given-names></name><name name-style="western"><surname>Clutts</surname><given-names>S</given-names></name><name name-style="western"><surname>Tucker</surname><given-names>EM</given-names></name><name name-style="western"><surname>Janzen</surname><given-names>D</given-names></name><name name-style="western"><surname>Hallwachs</surname><given-names>W</given-names></name><name name-style="western"><surname>Dapkey</surname><given-names>T</given-names></name><name name-style="western"><surname>Smith</surname><given-names>MA</given-names></name></person-group> (<year>2011</year>) <article-title><italic><tp:taxon-name><tp:taxon-name-part taxon-name-part-type="genus">Lytopylus</tp:taxon-name-part></tp:taxon-name></italic> Förster (<tp:taxon-name><tp:taxon-name-part taxon-name-part-type="order">Hymenoptera</tp:taxon-name-part></tp:taxon-name>: <tp:taxon-name><tp:taxon-name-part taxon-name-part-type="family">Braconidae</tp:taxon-name-part></tp:taxon-name>: <tp:taxon-name><tp:taxon-name-part taxon-name-part-type="subfamily">Agathidinae</tp:taxon-name-part></tp:taxon-name>) species from Costa Rica, with an emphasis on specimens reared from caterpillars in Area de Conservación Guanacaste.</article-title><source>ZooKeys</source><volume>130</volume>: <fpage>379</fpage>–<lpage>419</lpage>. <ext-link xlink:type="simple" ext-link-type="doi" xlink:href="10.3897/zookeys.130.1569">https://doi.org/10.3897/zookeys.130.1569</ext-link></mixed-citation></ref></ref-list></tp:taxon-treatment>
