# Supplementary material for: ?Addendum to a minimalist revision of Costa Rican Braconidae: 28 new species and 23 host records
Source: Zookeys. 2021 Dec 7;1075:77–136. doi: 10.3897/zookeys.1075.72197 (PMC8671719; doi:10.3897/zookeys.1075.72197)
Supplement: XML Treatment for Aerophilus nicklaphami [file zookeys.1075.72197-treatment3.xml]

<!DOCTYPE tp:taxon-treatment
  PUBLIC "-//TaxonX//DTD Taxonomic Treatment Publishing DTD v0 20100105//EN" "tax-treatment-NSO.dtd">
<tp:taxon-treatment xmlns:tp="http://www.plazi.org/taxpub"><tp:treatment-meta><kwd-group><label>Taxon classification</label><kwd>
                <named-content content-type="kingdom">Animalia</named-content>
              </kwd><kwd>
                <named-content content-type="order">Hymenoptera</named-content>
              </kwd><kwd>
                <named-content content-type="family">Braconidae</named-content>
              </kwd></kwd-group><mixed-citation publication-type="journal"><person-group><name><surname>Sharkey</surname><given-names>Michael J.</given-names></name><name><surname>Baker</surname><given-names>Austin</given-names></name><name><surname>McCluskey</surname><given-names>Kathryn</given-names></name><name><surname>Smith</surname><given-names>Alex</given-names></name><name><surname>Naik</surname><given-names>Suresh</given-names></name><name><surname>Ratnasingham</surname><given-names>Sujeevan</given-names></name><name><surname>Manjunath</surname><given-names>Ramya</given-names></name><name><surname>Perez</surname><given-names>Kate</given-names></name><name><surname>Sones</surname><given-names>Jayme</given-names></name><name><surname>D’Souza</surname><given-names>Michelle</given-names></name><name><surname>Jacques</surname><given-names>Brianne St.</given-names></name><name><surname>Hebert</surname><given-names>Paul</given-names></name><name><surname>Hallwachs</surname><given-names>Winnie</given-names></name><name><surname>Janzen</surname><given-names>Daniel</given-names></name></person-group><article-title>?Addendum to a minimalist revision of Costa Rican <tp:taxon-name><tp:taxon-name-part taxon-name-part-type="family">Braconidae</tp:taxon-name-part></tp:taxon-name>: 28 new species and 23 host records</article-title><source>Zookeys</source><day>07</day><month>12</month><year>2021</year><volume>1075</volume><fpage>77</fpage><lpage>136</lpage><pub-id pub-id-type="doi">10.3897/zookeys.1075.72197</pub-id></mixed-citation></tp:treatment-meta><tp:nomenclature><label>?</label><tp:taxon-name>
              <object-id xmlns:xlink="http://www.w3.org/1999/xlink" content-type="arpha" xlink:type="simple">7B32CE61-1022-5440-8680-A2BCE450C6AE</object-id>
              <tp:taxon-name-part taxon-name-part-type="genus" reg="Aerophilus">Aerophilus</tp:taxon-name-part>
              <tp:taxon-name-part taxon-name-part-type="species" reg="nicklaphami">nicklaphami</tp:taxon-name-part>
              <object-id xmlns:xlink="http://www.w3.org/1999/xlink" content-type="zoobank" xlink:type="simple">http://zoobank.org/5C52FDA0-10E1-4152-9EE5-4D7BFE64516E</object-id>
            </tp:taxon-name><tp:taxon-authority>Sharkey</tp:taxon-authority><tp:taxon-status xmlns:xlink="http://www.w3.org/1999/xlink" xlink:type="simple">sp. nov.</tp:taxon-status></tp:nomenclature><tp:treatment-sec sec-type="Diagnostics" id="SECID0EGLAG"><title>Diagnostics.</title><p>Figure <xref ref-type="fig" rid="F7">7</xref>.</p></tp:treatment-sec><tp:treatment-sec sec-type="BOLD data" id="SECID0EQLAG"><title>BOLD data.</title><p>BIN: <ext-link xmlns:xlink="http://www.w3.org/1999/xlink" xlink:type="simple" ext-link-type="uri" xlink:href="http://boldsystems.org/index.php/Public_BarcodeCluster?clusteruri=BOLD:ACT7814">BOLD:ACT7814</ext-link>; nearest neighbor: <italic><tp:taxon-name><tp:taxon-name-part taxon-name-part-type="genus" reg="Aerophilus">Aerophilus</tp:taxon-name-part><tp:taxon-name-part taxon-name-part-type="species" reg="colleenhitchcockae">colleenhitchcockae</tp:taxon-name-part></tp:taxon-name></italic><ext-link xmlns:xlink="http://www.w3.org/1999/xlink" xlink:type="simple" ext-link-type="uri" xlink:href="http://boldsystems.org/index.php/Public_BarcodeCluster?clusteruri=BOLD:ACA4890">BOLD:ACA4890</ext-link>; distance to nearest neighbor is 5.16%. Consensus barcode: AATTTTATATTTTATTTTTGGAATTTGATCTGGAATTTTAGGATTATCAATAAGAATAATTATTCGTATAGAATTAAGATTAAGGGGCAATTTAATTGGAAATGATCAAATTTATAATAGAGTTGTT-CTGCTCATGCTTTTGTTATAATTTTTTTTATAGTTATACCAATTATGATTGGGGGTTTTGGTAATTGATTAATTCCTTTAATATTAGGAGGTCCAGATATAGCATTTCCTCGTATAAATAATATAAGATTTTGATTATTAATTCCTTCTTTATTTTTATTAATTTTAAGTTCAATATTAAATATTGGAGTAGGTACAGGATGAACTGTTTATCCTCCTTTATCATTAAATATAAGACACAGAGGAATATCTGTAGATTTAGCAATTTTTTCTTTACATATTGCTGGAATTTCTTCTATTATAGGGGCAATAAATTTTATTACTACAATTATTAATATATGAATAATAAACGTAAAAATTGATAAAATACCTTTATTAGTATGATCCATTTTTATT-CTGCTATTTTATTATTATTATCTTTACCAGTATTGGCTGGAGCTATT-CTATATTATTAACAGATCGAAATTTAAAT-CTAGATTCTTTGATCCTTCAGGGGGAGGAGATCCTATTTTATATCAACATTTATTT</p></tp:treatment-sec><tp:treatment-sec sec-type="Morphological data" id="SECID0ELMAG"><title>Morphological data.</title><p>This species keys to <italic><tp:taxon-name><tp:taxon-name-part taxon-name-part-type="genus" reg="Alabagrus">A.</tp:taxon-name-part><tp:taxon-name-part taxon-name-part-type="species" reg="jessicadimauroae">jessicadimauroae</tp:taxon-name-part></tp:taxon-name></italic> in <xref ref-type="bibr" rid="B21">Sharkey et al. (2011)</xref>, but <italic><tp:taxon-name><tp:taxon-name-part taxon-name-part-type="genus" reg="Alabagrus">A.</tp:taxon-name-part><tp:taxon-name-part taxon-name-part-type="species" reg="nicklaphami">nicklaphami</tp:taxon-name-part></tp:taxon-name></italic> differs in many ways. Two of the most obvious are the wide sharply angled median propodeal areola and the sharp lateral longitudinal carinae on the first metasomal median tergite. In <italic><tp:taxon-name><tp:taxon-name-part taxon-name-part-type="genus" reg="Alabagrus">A.</tp:taxon-name-part><tp:taxon-name-part taxon-name-part-type="species" reg="jessicadimauroae">jessicadimauroae</tp:taxon-name-part></tp:taxon-name></italic> the areola is gradually narrowed anteriorly and the carinae are not sharp.</p><p>This species can be morphologically distinguished from its nearest neighbor, <italic><tp:taxon-name><tp:taxon-name-part taxon-name-part-type="genus" reg="Aerophilus">Aerophilus</tp:taxon-name-part><tp:taxon-name-part taxon-name-part-type="species" reg="colleenhitchcockae">colleenhitchcockae</tp:taxon-name-part></tp:taxon-name></italic>, by having the hind coxa and femur entirely brown (Fig. <xref ref-type="fig" rid="F7">7</xref>) compared to mostly black (<xref ref-type="bibr" rid="B21">Sharkey et al. 2011</xref>: figs 5, 6).</p><fig id="F7" position="float" orientation="portrait"><object-id xmlns:xlink="http://www.w3.org/1999/xlink" content-type="doi" xlink:type="simple">10.3897/zookeys.1075.72197.figure7</object-id><object-id xmlns:xlink="http://www.w3.org/1999/xlink" content-type="arpha" xlink:type="simple">950DFF6C-1192-55C2-8EDF-B101656F3C90</object-id><label>Figure 7.</label><caption><p><italic><tp:taxon-name><tp:taxon-name-part taxon-name-part-type="genus" reg="Aerophilus">Aerophilus</tp:taxon-name-part><tp:taxon-name-part taxon-name-part-type="species" reg="nicklaphami">nicklaphami</tp:taxon-name-part></tp:taxon-name></italic>, holotype.</p></caption><graphic xmlns:xlink="http://www.w3.org/1999/xlink" xlink:href="zookeys-1075-077-g007.jpg" position="float" orientation="portrait" xlink:type="simple" id="oo_619928.jpg"><uri content-type="original_file" xlink:type="simple">https://binary.pensoft.net/fig/619928</uri></graphic></fig><p><bold>Holotype</bold> ?: Costa Rica: Alajuela, Area de Conservación Guanacaste, Sector Rincon Rain Forest Sendero Anonas, 405 m, <named-content xmlns:xlink="http://www.w3.org/1999/xlink" content-type="dwc:verbatimCoordinates" xlink:type="simple"><named-content content-type="geo-json" specific-use="{&#34;type&#34;:&#34;Point&#34;,&#34;coordinates&#34;:[-85.278810,10.905270]}" id="NCID0EKPAG" xlink:type="simple">10.90527 -85.27881</named-content></named-content>; host caterpillar collection date: 18/iii/2014, parasitoid eclosion: 02/v/2014; depository CNC, holotype voucher code: DHJPAR0055983.</p></tp:treatment-sec><tp:treatment-sec sec-type="Holotype host data" id="SECID0EPPAG"><title>Holotype host data.</title><p><italic><tp:taxon-name><tp:taxon-name-part taxon-name-part-type="genus" reg="Tebenna">Tebenna</tp:taxon-name-part></tp:taxon-name></italic> Janzen02 (<tp:taxon-name><tp:taxon-name-part taxon-name-part-type="family">Choreutidae</tp:taxon-name-part></tp:taxon-name>) feeding on <italic><tp:taxon-name><tp:taxon-name-part taxon-name-part-type="genus" reg="Ficus">Ficus</tp:taxon-name-part><tp:taxon-name-part taxon-name-part-type="species" reg="citrifolia">citrifolia</tp:taxon-name-part></tp:taxon-name></italic> (<tp:taxon-name><tp:taxon-name-part taxon-name-part-type="family">Moraceae</tp:taxon-name-part></tp:taxon-name>), caterpillar voucher code: 14-SRNP-41346.</p></tp:treatment-sec><tp:treatment-sec sec-type="etymology" id="SECID0ERQAG"><title>Etymology.</title><p><italic><tp:taxon-name><tp:taxon-name-part taxon-name-part-type="genus" reg="Aerophilus">Aerophilus</tp:taxon-name-part><tp:taxon-name-part taxon-name-part-type="species" reg="nicklaphami">nicklaphami</tp:taxon-name-part></tp:taxon-name></italic> is named in honor of Nick Lapham of the BAND Foundation of the USA, in recognition of his decades of support for growth and development of Costa Rica’s Área de Conservación Guanacaste, Costa Rica, and most recently adding 85 more hectares to ACG of original forest, Bosque Transición, lying on the nearly extinct fusion of dry forest with rain forest (<ext-link xmlns:xlink="http://www.w3.org/1999/xlink" xlink:type="simple" ext-link-type="uri" xlink:href="http://www.gdfcf.org/content/introducing-bosque-transición">http://www.gdfcf.org/content/introducing-bosque-transición</ext-link>).</p></tp:treatment-sec><ref-list><ref id="B21"><mixed-citation xmlns:xlink="http://www.w3.org/1999/xlink" xlink:type="simple"><person-group><name name-style="western"><surname>Sharkey</surname><given-names>MJ</given-names></name><name name-style="western"><surname>Clutts</surname><given-names>S</given-names></name><name name-style="western"><surname>Tucker</surname><given-names>EM</given-names></name><name name-style="western"><surname>Janzen</surname><given-names>D</given-names></name><name name-style="western"><surname>Hallwachs</surname><given-names>W</given-names></name><name name-style="western"><surname>Dapkey</surname><given-names>T</given-names></name><name name-style="western"><surname>Smith</surname><given-names>MA</given-names></name></person-group> (<year>2011</year>) <article-title><italic><tp:taxon-name><tp:taxon-name-part taxon-name-part-type="genus">Lytopylus</tp:taxon-name-part></tp:taxon-name></italic> Förster (<tp:taxon-name><tp:taxon-name-part taxon-name-part-type="order">Hymenoptera</tp:taxon-name-part></tp:taxon-name>: <tp:taxon-name><tp:taxon-name-part taxon-name-part-type="family">Braconidae</tp:taxon-name-part></tp:taxon-name>: <tp:taxon-name><tp:taxon-name-part taxon-name-part-type="subfamily">Agathidinae</tp:taxon-name-part></tp:taxon-name>) species from Costa Rica, with an emphasis on specimens reared from caterpillars in Area de Conservación Guanacaste.</article-title><source>ZooKeys</source><volume>130</volume>: <fpage>379</fpage>–<lpage>419</lpage>. <ext-link xlink:type="simple" ext-link-type="doi" xlink:href="10.3897/zookeys.130.1569">https://doi.org/10.3897/zookeys.130.1569</ext-link></mixed-citation></ref></ref-list></tp:taxon-treatment>
