# Supplementary material for: ?Addendum to a minimalist revision of Costa Rican Braconidae: 28 new species and 23 host records
Source: Zookeys. 2021 Dec 7;1075:77–136. doi: 10.3897/zookeys.1075.72197 (PMC8671719; doi:10.3897/zookeys.1075.72197)
Supplement: XML Treatment for Amputoearinus alafumidus [file zookeys.1075.72197-treatment4.xml]

<!DOCTYPE tp:taxon-treatment
  PUBLIC "-//TaxonX//DTD Taxonomic Treatment Publishing DTD v0 20100105//EN" "tax-treatment-NSO.dtd">
<tp:taxon-treatment xmlns:tp="http://www.plazi.org/taxpub"><tp:treatment-meta><kwd-group><label>Taxon classification</label><kwd>
                <named-content content-type="kingdom">Animalia</named-content>
              </kwd><kwd>
                <named-content content-type="order">Hymenoptera</named-content>
              </kwd><kwd>
                <named-content content-type="family">Braconidae</named-content>
              </kwd></kwd-group><mixed-citation publication-type="journal"><person-group><name><surname>Sharkey</surname><given-names>Michael J.</given-names></name><name><surname>Baker</surname><given-names>Austin</given-names></name><name><surname>McCluskey</surname><given-names>Kathryn</given-names></name><name><surname>Smith</surname><given-names>Alex</given-names></name><name><surname>Naik</surname><given-names>Suresh</given-names></name><name><surname>Ratnasingham</surname><given-names>Sujeevan</given-names></name><name><surname>Manjunath</surname><given-names>Ramya</given-names></name><name><surname>Perez</surname><given-names>Kate</given-names></name><name><surname>Sones</surname><given-names>Jayme</given-names></name><name><surname>D’Souza</surname><given-names>Michelle</given-names></name><name><surname>Jacques</surname><given-names>Brianne St.</given-names></name><name><surname>Hebert</surname><given-names>Paul</given-names></name><name><surname>Hallwachs</surname><given-names>Winnie</given-names></name><name><surname>Janzen</surname><given-names>Daniel</given-names></name></person-group><article-title>?Addendum to a minimalist revision of Costa Rican <tp:taxon-name><tp:taxon-name-part taxon-name-part-type="family">Braconidae</tp:taxon-name-part></tp:taxon-name>: 28 new species and 23 host records</article-title><source>Zookeys</source><day>07</day><month>12</month><year>2021</year><volume>1075</volume><fpage>77</fpage><lpage>136</lpage><pub-id pub-id-type="doi">10.3897/zookeys.1075.72197</pub-id></mixed-citation></tp:treatment-meta><tp:nomenclature><label>?</label><tp:taxon-name>
              <object-id xmlns:xlink="http://www.w3.org/1999/xlink" content-type="arpha" xlink:type="simple">D52030DC-E128-5B95-8D89-CA6C069F82ED</object-id>
              <tp:taxon-name-part taxon-name-part-type="genus" reg="Amputoearinus">Amputoearinus</tp:taxon-name-part>
              <tp:taxon-name-part taxon-name-part-type="species" reg="alafumidus">alafumidus</tp:taxon-name-part>
            </tp:taxon-name><tp:taxon-authority>Lindsay &amp; Sharkey, 2006</tp:taxon-authority></tp:nomenclature><tp:treatment-sec sec-type="Diagnostics" id="SECID0ELSAG"><title>Diagnostics.</title><p>Figure <xref ref-type="fig" rid="F8">8</xref>.</p></tp:treatment-sec><tp:treatment-sec sec-type="BOLD data" id="SECID0EVSAG"><title>BOLD data.</title><p>There is no BIN for this specimen because the barcode is too short to merit a BIN code. The short barcode follows:</p><p>ATATTTATTTAATTTTTGGAATTTGATCAGG-ATTTTAGGATTATCAATAAGAATAATTATTCGTATAGAATTAAGAATGGGGGGAAATTTTATTGGTAATGATCAAATTTATAATAGAATTGTT-CTGCTCATGCATTTATTATAATTTTTTTTAAAGTTATACCAATTATAATTGGAGGATTTGGAAATTGATTAATTCCTTTAATATTAGGGGGCCCAGAAAAAGCTTTCCCCCGAATAAATAATATAAAATTTTGAT</p></tp:treatment-sec><tp:treatment-sec sec-type="Morphological data" id="SECID0E2SAG"><title>Morphological data.</title><p>This specimen was identified based on morphological criteria from the key in <xref ref-type="bibr" rid="B13">Lindsay and Sharkey (2006)</xref>.</p><p><bold>Reared specimen</bold>: ?: Costa Rica: Guanacaste, Area de Conservación Guanacaste, Sector Del Oro, Puente Mena, 280 m, <named-content xmlns:xlink="http://www.w3.org/1999/xlink" content-type="dwc:verbatimCoordinates" xlink:type="simple"><named-content content-type="geo-json" specific-use="{&#34;type&#34;:&#34;Point&#34;,&#34;coordinates&#34;:[-85.457420,11.045620]}" id="NCID0EMTAG" xlink:type="simple">11.04562 -85.45742</named-content></named-content>; host caterpillar collection date: 11/07/2007, parasitoid eclosion: 27/07/2007; depository CNC, voucher code: DHJPAR0028287.</p><p><bold>Reared specimens host data</bold>: <italic><tp:taxon-name><tp:taxon-name-part taxon-name-part-type="genus" reg="Dysodia">Dysodia</tp:taxon-name-part><tp:taxon-name-part taxon-name-part-type="species" reg="spissicornis">spissicornis</tp:taxon-name-part></tp:taxon-name></italic> (<tp:taxon-name><tp:taxon-name-part taxon-name-part-type="family">Thyrididae</tp:taxon-name-part></tp:taxon-name>) a leaf-roller feeding on <italic><tp:taxon-name><tp:taxon-name-part taxon-name-part-type="genus" reg="Heisteria">Heisteria</tp:taxon-name-part><tp:taxon-name-part taxon-name-part-type="species" reg="concinna">concinna</tp:taxon-name-part></tp:taxon-name></italic> (<tp:taxon-name><tp:taxon-name-part taxon-name-part-type="family">Olacaceae</tp:taxon-name-part></tp:taxon-name>), caterpillar voucher code: 07-SRNP-22487.</p></tp:treatment-sec><tp:treatment-sec sec-type="notes" id="SECID0EVUAG"><title>Note.</title><p>This is the first host record for this wasp genus.</p><fig id="F8" position="float" orientation="portrait"><object-id xmlns:xlink="http://www.w3.org/1999/xlink" content-type="doi" xlink:type="simple">10.3897/zookeys.1075.72197.figure8</object-id><object-id xmlns:xlink="http://www.w3.org/1999/xlink" content-type="arpha" xlink:type="simple">EA05DCE1-17B9-5C1D-B958-DF05F3A0F5E0</object-id><label>Figure 8.</label><caption><p><italic><tp:taxon-name><tp:taxon-name-part taxon-name-part-type="genus" reg="Amputoearinus">Amputoearinus</tp:taxon-name-part><tp:taxon-name-part taxon-name-part-type="species" reg="alafumidus">alafumidus</tp:taxon-name-part></tp:taxon-name></italic>, holotype.</p></caption><graphic xmlns:xlink="http://www.w3.org/1999/xlink" xlink:href="zookeys-1075-077-g008.jpg" position="float" orientation="portrait" xlink:type="simple" id="oo_619929.jpg"><uri content-type="original_file" xlink:type="simple">https://binary.pensoft.net/fig/619929</uri></graphic></fig></tp:treatment-sec><ref-list><ref id="B13"><mixed-citation xmlns:xlink="http://www.w3.org/1999/xlink" xlink:type="simple"><person-group><name name-style="western"><surname>Lindsay</surname><given-names>C</given-names></name><name name-style="western"><surname>Sharkey</surname><given-names>MJ</given-names></name></person-group> (<year>2006</year>) <article-title>Revision of the genus <italic><tp:taxon-name><tp:taxon-name-part taxon-name-part-type="genus">Amputoearinus</tp:taxon-name-part></tp:taxon-name></italic> (<tp:taxon-name><tp:taxon-name-part taxon-name-part-type="order">Hymenoptera</tp:taxon-name-part></tp:taxon-name>: <tp:taxon-name><tp:taxon-name-part taxon-name-part-type="family">Braconidae</tp:taxon-name-part></tp:taxon-name>: <tp:taxon-name><tp:taxon-name-part taxon-name-part-type="subfamily">Agathidinae</tp:taxon-name-part></tp:taxon-name>) with fourteen new species.</article-title><source>Zootaxa</source><volume>1329</volume>: <fpage>1</fpage>–<lpage>27</lpage>. <ext-link xlink:type="simple" ext-link-type="doi" xlink:href="10.11646/zootaxa.1329.1.1">https://doi.org/10.11646/zootaxa.1329.1.1</ext-link></mixed-citation></ref></ref-list></tp:taxon-treatment>
