# Supplementary material for: ?Addendum to a minimalist revision of Costa Rican Braconidae: 28 new species and 23 host records
Source: Zookeys. 2021 Dec 7;1075:77–136. doi: 10.3897/zookeys.1075.72197 (PMC8671719; doi:10.3897/zookeys.1075.72197)
Supplement: XML Treatment for Lytopylus davidstopaki [file zookeys.1075.72197-treatment5.xml]

<!DOCTYPE tp:taxon-treatment
  PUBLIC "-//TaxonX//DTD Taxonomic Treatment Publishing DTD v0 20100105//EN" "tax-treatment-NSO.dtd">
<tp:taxon-treatment xmlns:tp="http://www.plazi.org/taxpub"><tp:treatment-meta><kwd-group><label>Taxon classification</label><kwd>
                <named-content content-type="kingdom">Animalia</named-content>
              </kwd><kwd>
                <named-content content-type="order">Hymenoptera</named-content>
              </kwd><kwd>
                <named-content content-type="family">Braconidae</named-content>
              </kwd></kwd-group><mixed-citation publication-type="journal"><person-group><name><surname>Sharkey</surname><given-names>Michael J.</given-names></name><name><surname>Baker</surname><given-names>Austin</given-names></name><name><surname>McCluskey</surname><given-names>Kathryn</given-names></name><name><surname>Smith</surname><given-names>Alex</given-names></name><name><surname>Naik</surname><given-names>Suresh</given-names></name><name><surname>Ratnasingham</surname><given-names>Sujeevan</given-names></name><name><surname>Manjunath</surname><given-names>Ramya</given-names></name><name><surname>Perez</surname><given-names>Kate</given-names></name><name><surname>Sones</surname><given-names>Jayme</given-names></name><name><surname>D’Souza</surname><given-names>Michelle</given-names></name><name><surname>Jacques</surname><given-names>Brianne St.</given-names></name><name><surname>Hebert</surname><given-names>Paul</given-names></name><name><surname>Hallwachs</surname><given-names>Winnie</given-names></name><name><surname>Janzen</surname><given-names>Daniel</given-names></name></person-group><article-title>?Addendum to a minimalist revision of Costa Rican <tp:taxon-name><tp:taxon-name-part taxon-name-part-type="family">Braconidae</tp:taxon-name-part></tp:taxon-name>: 28 new species and 23 host records</article-title><source>Zookeys</source><day>07</day><month>12</month><year>2021</year><volume>1075</volume><fpage>77</fpage><lpage>136</lpage><pub-id pub-id-type="doi">10.3897/zookeys.1075.72197</pub-id></mixed-citation></tp:treatment-meta><tp:nomenclature><label>?</label><tp:taxon-name>
              <object-id xmlns:xlink="http://www.w3.org/1999/xlink" content-type="arpha" xlink:type="simple">9AA5EF7E-2B85-5723-B06A-C334F012820B</object-id>
              <tp:taxon-name-part taxon-name-part-type="genus" reg="Lytopylus">Lytopylus</tp:taxon-name-part>
              <tp:taxon-name-part taxon-name-part-type="species" reg="davidstopaki">davidstopaki</tp:taxon-name-part>
              <object-id xmlns:xlink="http://www.w3.org/1999/xlink" content-type="zoobank" xlink:type="simple">http://zoobank.org/B88988CF-D2D5-4B57-ACC5-B3D5A8E7A2DF</object-id>
            </tp:taxon-name><tp:taxon-authority>Sharkey</tp:taxon-authority><tp:taxon-status xmlns:xlink="http://www.w3.org/1999/xlink" xlink:type="simple">sp. nov.</tp:taxon-status></tp:nomenclature><tp:treatment-sec sec-type="Diagnostics" id="SECID0E2WAG"><title>Diagnostics.</title><p>Figure <xref ref-type="fig" rid="F9">9</xref>.</p></tp:treatment-sec><tp:treatment-sec sec-type="BOLD data" id="SECID0EFXAG"><title>BOLD data.</title><p>BIN: <ext-link xmlns:xlink="http://www.w3.org/1999/xlink" xlink:type="simple" ext-link-type="uri" xlink:href="http://boldsystems.org/index.php/Public_BarcodeCluster?clusteruri=BOLD:ACJ2185">BOLD:ACJ2185</ext-link>; nearest neighbor: <italic><tp:taxon-name><tp:taxon-name-part taxon-name-part-type="genus" reg="Lytopylus">Lytopylus</tp:taxon-name-part><tp:taxon-name-part taxon-name-part-type="species" reg="davidschindeli">davidschindeli</tp:taxon-name-part></tp:taxon-name></italic><ext-link xmlns:xlink="http://www.w3.org/1999/xlink" xlink:type="simple" ext-link-type="uri" xlink:href="http://boldsystems.org/index.php/Public_BarcodeCluster?clusteruri=BOLD:ACB1289">BOLD:ACB1289</ext-link>; distance to nearest neighbor is 2.56%. Consensus barcode: AATTTTATATTTTATATTTGGTATTTGATCAGGAATTTTAGGTTTATCATTAAGATTAATTATTCGAATAGAATTAAGAATTGGTGGAAATTTAATTGGAAATGATCAAATTTATAATAGAATTGTTACTGCTCATGCTTTTATTATAATTTTTTTTATAGTTATACCAATTATAATTGGAGGATTTGGTAATTGATTAATTCCTTTATTATTAGGAGGTCCTGATATAGCTTTCCCTCGAATAAATAATATAAGATTTTGATTATTAATTCCTTCATTATTATTATTAATTTTAAGATCTTTAATTAATATTGGTGTAGGTACAGGATGAACAGTTTATCCTCCATTATCTTTAAATATAAGTCATAGTGGTATATCTGTAGATATAGCAATTTTTTCTTTACATATTGCTGGAATTTCTTCAATTATAGGAGCTATAAATTTTATTACTACTATTATAAATATATGAATTTTAAATTTAAAATTTGATAAAATACCTTTATTAGTTTGATCAATTTTAATTACAGCAATTTTATTATTATTATCATTACCAGTTTTAGCTGGAGCTATTACTATATTATTAACTGATCGAAATTTAAATACAAGATTTTTTGATCCTTCAGGAGGAGGAGATCCAATTTTATATCAACATTTATTT</p></tp:treatment-sec><tp:treatment-sec sec-type="Morphological data" id="SECID0EAYAG"><title>Morphological data.</title><p>This species keys to <italic><tp:taxon-name><tp:taxon-name-part taxon-name-part-type="genus" reg="Lytopylus">L.</tp:taxon-name-part><tp:taxon-name-part taxon-name-part-type="species" reg="youngcheae">youngcheae</tp:taxon-name-part></tp:taxon-name></italic> in <xref ref-type="bibr" rid="B11">Kang et al. (2017)</xref> but differs in many ways. The easiest to see is that the hind coxae and bases of hind femora are partly black in <italic><tp:taxon-name><tp:taxon-name-part taxon-name-part-type="genus" reg="Lytopylus">L.</tp:taxon-name-part><tp:taxon-name-part taxon-name-part-type="species" reg="youngcheae">youngcheae</tp:taxon-name-part></tp:taxon-name></italic> and entirely orange in <italic><tp:taxon-name><tp:taxon-name-part taxon-name-part-type="genus" reg="Lytopylus">L.</tp:taxon-name-part><tp:taxon-name-part taxon-name-part-type="species" reg="davidstopaki">davidstopaki</tp:taxon-name-part></tp:taxon-name></italic>. This species can be morphologically distinguished from its nearest neighbor, <italic><tp:taxon-name><tp:taxon-name-part taxon-name-part-type="genus" reg="Lytopylus">Lytopylus</tp:taxon-name-part><tp:taxon-name-part taxon-name-part-type="species" reg="davidschindeli">davidschindeli</tp:taxon-name-part></tp:taxon-name></italic>, by having its mesosoma and coxae entirely tan (Fig. <xref ref-type="fig" rid="F9">9</xref>) compared to entirely black or dark brown (Fig. <xref ref-type="fig" rid="F10">10</xref>).</p><fig id="F9" position="float" orientation="portrait"><object-id xmlns:xlink="http://www.w3.org/1999/xlink" content-type="doi" xlink:type="simple">10.3897/zookeys.1075.72197.figure9</object-id><object-id xmlns:xlink="http://www.w3.org/1999/xlink" content-type="arpha" xlink:type="simple">217DC01A-F324-54EB-B42C-AE5AC453A1DF</object-id><label>Figure 9.</label><caption><p><italic><tp:taxon-name><tp:taxon-name-part taxon-name-part-type="genus" reg="Lytopylus">Lytopylus</tp:taxon-name-part><tp:taxon-name-part taxon-name-part-type="species" reg="davidstopaki">davidstopaki</tp:taxon-name-part></tp:taxon-name></italic>, holotype.</p></caption><graphic xmlns:xlink="http://www.w3.org/1999/xlink" xlink:href="zookeys-1075-077-g009.jpg" position="float" orientation="portrait" xlink:type="simple" id="oo_619930.jpg"><uri content-type="original_file" xlink:type="simple">https://binary.pensoft.net/fig/619930</uri></graphic></fig><p><bold>Holotype</bold> ?: Costa Rica: Guanacaste, Area de Conservación Guanacaste, Sector Pitilla, Sendero Laguna, 680m, <named-content xmlns:xlink="http://www.w3.org/1999/xlink" content-type="dwc:verbatimCoordinates" xlink:type="simple"><named-content content-type="geo-json" specific-use="{&#34;type&#34;:&#34;Point&#34;,&#34;coordinates&#34;:[-85.423360,10.988800]}" id="NCID0E41AG" xlink:type="simple">10.9888 -85.42336</named-content></named-content>; host caterpillar collection date: 10/i/2013, parasitoid eclosion: 01/ii/2013; depository CNC, holotype voucher code: DHJPAR0050948.</p></tp:treatment-sec><tp:treatment-sec sec-type="Holotype host data" id="SECID0EC2AG"><title>Holotype host data.</title><p>elachJanzen01 Janzen527 (<tp:taxon-name><tp:taxon-name-part taxon-name-part-type="family">Depressariidae</tp:taxon-name-part></tp:taxon-name>) feeding on <italic><tp:taxon-name><tp:taxon-name-part taxon-name-part-type="genus" reg="Calatola">Calatola</tp:taxon-name-part><tp:taxon-name-part taxon-name-part-type="species" reg="costaricensis">costaricensis</tp:taxon-name-part></tp:taxon-name></italic> (<tp:taxon-name><tp:taxon-name-part taxon-name-part-type="family">Metteniusaceae</tp:taxon-name-part></tp:taxon-name>), caterpillar voucher code:13-SRNP-30082.</p></tp:treatment-sec><tp:treatment-sec sec-type="Paratype" id="SECID0E42AG"><title>Paratype.</title><p>Same host species as that of the holotype, DHJPAR0050946, DHJPAR0057411.</p></tp:treatment-sec><tp:treatment-sec sec-type="etymology" id="SECID0EC3AG"><title>Etymology.</title><p><italic><tp:taxon-name><tp:taxon-name-part taxon-name-part-type="genus" reg="Lytopylus">Lytopylus</tp:taxon-name-part><tp:taxon-name-part taxon-name-part-type="species" reg="davidstopaki">davidstopaki</tp:taxon-name-part></tp:taxon-name></italic> is named in honor of David Stopak of the Editorial Office of the Proceedings of the National Academy of Sciences (<abbrev xmlns:xlink="http://www.w3.org/1999/xlink" xlink:title="Proceedings of the National Academy of Sciences" id="ABBRID0ET3AG" xlink:type="simple">PNAS</abbrev>), in recognition of his decades of editorial understanding and accepting the strange research emerging from the biodiversity inventory of Costa Rica’s Área de Conservación Guanacaste.</p></tp:treatment-sec><tp:treatment-sec><!--Section generated to contain objects referenced in tp:taxon-treatment.--><fig id="F10" position="float" orientation="portrait"><object-id xmlns:xlink="http://www.w3.org/1999/xlink" content-type="doi" xlink:type="simple">10.3897/zookeys.1075.72197.figure10</object-id><object-id xmlns:xlink="http://www.w3.org/1999/xlink" content-type="arpha" xlink:type="simple">07D56AB1-1C55-5BFB-8249-86C00EB0AB05</object-id><label>Figure 10.</label><caption><p><italic><tp:taxon-name><tp:taxon-name-part taxon-name-part-type="genus" reg="Lytopylus">Lytopylus</tp:taxon-name-part><tp:taxon-name-part taxon-name-part-type="species" reg="davidschindeli">davidschindeli</tp:taxon-name-part></tp:taxon-name></italic>, holotype.</p></caption><graphic xmlns:xlink="http://www.w3.org/1999/xlink" xlink:href="zookeys-1075-077-g010.jpg" position="float" orientation="portrait" xlink:type="simple" id="oo_619931.jpg"><uri content-type="original_file" xlink:type="simple">https://binary.pensoft.net/fig/619931</uri></graphic></fig></tp:treatment-sec><ref-list><ref id="B11"><mixed-citation xmlns:xlink="http://www.w3.org/1999/xlink" xlink:type="simple"><person-group><name name-style="western"><surname>Kang</surname><given-names>I</given-names></name><name name-style="western"><surname>Chapman</surname><given-names>EG</given-names></name><name name-style="western"><surname>Janzen</surname><given-names>DH</given-names></name><name name-style="western"><surname>Hallwachs</surname><given-names>W</given-names></name><name name-style="western"><surname>Dapkey</surname><given-names>T</given-names></name><name name-style="western"><surname>Smith</surname><given-names>MA</given-names></name><name name-style="western"><surname>Sharkey</surname><given-names>MJ</given-names></name></person-group> (<year>2017</year>) <article-title>Revision of the species of <italic><tp:taxon-name><tp:taxon-name-part taxon-name-part-type="genus">Lytopylus</tp:taxon-name-part></tp:taxon-name></italic> from Area de Conservación Guanacaste, northwestern Costa Rica (<tp:taxon-name><tp:taxon-name-part taxon-name-part-type="order">Hymenoptera</tp:taxon-name-part></tp:taxon-name>, <tp:taxon-name><tp:taxon-name-part taxon-name-part-type="family">Braconidae</tp:taxon-name-part></tp:taxon-name>, <tp:taxon-name><tp:taxon-name-part taxon-name-part-type="subfamily">Agathidinae</tp:taxon-name-part></tp:taxon-name>).</article-title><source>ZooKeys</source><volume>721</volume>: <fpage>93</fpage>–<lpage>158</lpage>. <ext-link xlink:type="simple" ext-link-type="doi" xlink:href="10.3897/zookeys.721.20287">https://doi.org/10.3897/zookeys.721.20287</ext-link></mixed-citation></ref></ref-list></tp:taxon-treatment>
