# Supplementary material for: ?Addendum to a minimalist revision of Costa Rican Braconidae: 28 new species and 23 host records
Source: Zookeys. 2021 Dec 7;1075:77–136. doi: 10.3897/zookeys.1075.72197 (PMC8671719; doi:10.3897/zookeys.1075.72197)
Supplement: XML Treatment for Lytopylus davidschindeli [file zookeys.1075.72197-treatment6.xml]

<!DOCTYPE tp:taxon-treatment
  PUBLIC "-//TaxonX//DTD Taxonomic Treatment Publishing DTD v0 20100105//EN" "tax-treatment-NSO.dtd">
<tp:taxon-treatment xmlns:tp="http://www.plazi.org/taxpub"><tp:treatment-meta><kwd-group><label>Taxon classification</label><kwd>
                <named-content content-type="kingdom">Animalia</named-content>
              </kwd><kwd>
                <named-content content-type="order">Hymenoptera</named-content>
              </kwd><kwd>
                <named-content content-type="family">Braconidae</named-content>
              </kwd></kwd-group><mixed-citation publication-type="journal"><person-group><name><surname>Sharkey</surname><given-names>Michael J.</given-names></name><name><surname>Baker</surname><given-names>Austin</given-names></name><name><surname>McCluskey</surname><given-names>Kathryn</given-names></name><name><surname>Smith</surname><given-names>Alex</given-names></name><name><surname>Naik</surname><given-names>Suresh</given-names></name><name><surname>Ratnasingham</surname><given-names>Sujeevan</given-names></name><name><surname>Manjunath</surname><given-names>Ramya</given-names></name><name><surname>Perez</surname><given-names>Kate</given-names></name><name><surname>Sones</surname><given-names>Jayme</given-names></name><name><surname>D’Souza</surname><given-names>Michelle</given-names></name><name><surname>Jacques</surname><given-names>Brianne St.</given-names></name><name><surname>Hebert</surname><given-names>Paul</given-names></name><name><surname>Hallwachs</surname><given-names>Winnie</given-names></name><name><surname>Janzen</surname><given-names>Daniel</given-names></name></person-group><article-title>?Addendum to a minimalist revision of Costa Rican <tp:taxon-name><tp:taxon-name-part taxon-name-part-type="family">Braconidae</tp:taxon-name-part></tp:taxon-name>: 28 new species and 23 host records</article-title><source>Zookeys</source><day>07</day><month>12</month><year>2021</year><volume>1075</volume><fpage>77</fpage><lpage>136</lpage><pub-id pub-id-type="doi">10.3897/zookeys.1075.72197</pub-id></mixed-citation></tp:treatment-meta><tp:nomenclature><label>?</label><tp:taxon-name>
              <object-id xmlns:xlink="http://www.w3.org/1999/xlink" content-type="arpha" xlink:type="simple">8C468F73-0A3F-557C-849D-396D447833BF</object-id>
              <tp:taxon-name-part taxon-name-part-type="genus" reg="Lytopylus">Lytopylus</tp:taxon-name-part>
              <tp:taxon-name-part taxon-name-part-type="species" reg="davidschindeli">davidschindeli</tp:taxon-name-part>
              <object-id xmlns:xlink="http://www.w3.org/1999/xlink" content-type="zoobank" xlink:type="simple">http://zoobank.org/5006423F-2393-4963-9EE1-8423DC2CE954</object-id>
            </tp:taxon-name><tp:taxon-authority>Sharkey</tp:taxon-authority><tp:taxon-status xmlns:xlink="http://www.w3.org/1999/xlink" xlink:type="simple">sp. nov.</tp:taxon-status></tp:nomenclature><tp:treatment-sec sec-type="Diagnostics" id="SECID0EA5AG"><title>Diagnostics.</title><p>Figure <xref ref-type="fig" rid="F10">10</xref>.</p></tp:treatment-sec><tp:treatment-sec sec-type="BOLD data" id="SECID0EK5AG"><title>BOLD data.</title><p>BIN: <ext-link xmlns:xlink="http://www.w3.org/1999/xlink" xlink:type="simple" ext-link-type="uri" xlink:href="http://boldsystems.org/index.php/Public_BarcodeCluster?clusteruri=BOLD:ACB1289">BOLD:ACB1289</ext-link>; nearest neighbor: <italic><tp:taxon-name><tp:taxon-name-part taxon-name-part-type="genus" reg="Lytopylus">Lytopylus</tp:taxon-name-part><tp:taxon-name-part taxon-name-part-type="species" reg="davidstopaki">davidstopaki</tp:taxon-name-part></tp:taxon-name></italic><ext-link xmlns:xlink="http://www.w3.org/1999/xlink" xlink:type="simple" ext-link-type="uri" xlink:href="http://boldsystems.org/index.php/Public_BarcodeCluster?clusteruri=BOLD:ACJ2185">BOLD:ACJ2185</ext-link>; distance to nearest neighbor is 2.56%. Consensus barcode AATTTTATATTTTATATTTGGAATTTGATCAGGAATTTTAGGATTATCATTAAGATTAATTATTCGAATAGAATTAAGAATTGGAGGAAATTTAATTGGTAATGATCAAATTTATAACAGAATTGTAACTGCTCATGCTTTTATTATAATTTTTTTTATAGTTATACCAATTATAATTGGAGGATTTGGAAATTGATTAATTCCTTTAATATTAGGAGGTCCTGATATAGCTTTTCCTCGAATAAATAATATAAGATTTTGATTATTAATTCCTTCATTATTATTATTAATTTTAAGGTCTTTAATTAATATTGGAGTAGGAACAGGATGAACAGTTTATCCTCCTTTATCTTTAAATATAAGTCATAGTGGTATATCTGTAGATATGGCAATTTTTTCTTTACATATTGCTGGAATTTCTTCAATTATAGGAGCTATAAATTTTATTACTACTATTATAAATATATGAATTTTAAATTTAAAATTTGATAAAATACCTTTATTAATTTGATCAATTTTAATTACAGCAATTTTATTATTATTATCATTACCAGTTTTAGCTGGTGCTATTACTATATTATTAACTGATCGAAATTTAAATACAAGATTTTTTGATCCATCAGGAGGAGGAGATCCAATTTTATATCAACATTTATTT</p></tp:treatment-sec><tp:treatment-sec sec-type="Morphological data" id="SECID0EF6AG"><title>Morphological data.</title><p>This species keys to <italic><tp:taxon-name><tp:taxon-name-part taxon-name-part-type="genus" reg="Lytopylus">L.</tp:taxon-name-part><tp:taxon-name-part taxon-name-part-type="species" reg="angelagonzalezae">angelagonzalezae</tp:taxon-name-part></tp:taxon-name></italic> in <xref ref-type="bibr" rid="B11">Kang et al. (2017)</xref> and differs in many respects. The most evident is that the propodeum of <italic><tp:taxon-name><tp:taxon-name-part taxon-name-part-type="genus" reg="Lytopylus">Lytopylus</tp:taxon-name-part><tp:taxon-name-part taxon-name-part-type="species" reg="davidschindeli">davidschindeli</tp:taxon-name-part></tp:taxon-name></italic> is almost completely smooth with the central areola barely indicated. This species can be morphologically distinguished from its nearest neighbor, <italic><tp:taxon-name><tp:taxon-name-part taxon-name-part-type="genus" reg="Lytopylus">Lytopylus</tp:taxon-name-part><tp:taxon-name-part taxon-name-part-type="species" reg="davidstopaki">davidstopaki</tp:taxon-name-part></tp:taxon-name></italic>, by having the mesosoma and coxae entirely black or dark brown (Fig. <xref ref-type="fig" rid="F10">10</xref>) compared to entirely tan (Fig. <xref ref-type="fig" rid="F9">9</xref>).</p><fig id="F10" position="float" orientation="portrait"><object-id xmlns:xlink="http://www.w3.org/1999/xlink" content-type="doi" xlink:type="simple">10.3897/zookeys.1075.72197.figure10</object-id><object-id xmlns:xlink="http://www.w3.org/1999/xlink" content-type="arpha" xlink:type="simple">07D56AB1-1C55-5BFB-8249-86C00EB0AB05</object-id><label>Figure 10.</label><caption><p><italic><tp:taxon-name><tp:taxon-name-part taxon-name-part-type="genus" reg="Lytopylus">Lytopylus</tp:taxon-name-part><tp:taxon-name-part taxon-name-part-type="species" reg="davidschindeli">davidschindeli</tp:taxon-name-part></tp:taxon-name></italic>, holotype.</p></caption><graphic xmlns:xlink="http://www.w3.org/1999/xlink" xlink:href="zookeys-1075-077-g010.jpg" position="float" orientation="portrait" xlink:type="simple" id="oo_619931.jpg"><uri content-type="original_file" xlink:type="simple">https://binary.pensoft.net/fig/619931</uri></graphic></fig><p><bold>Holotype</bold> ?: Costa Rica: Guanacaste, Area de Conservación Guanacaste, Sector Cacao, Estación Cacao, 1150 m, <named-content xmlns:xlink="http://www.w3.org/1999/xlink" content-type="dwc:verbatimCoordinates" xlink:type="simple"><named-content content-type="geo-json" specific-use="{&#34;type&#34;:&#34;Point&#34;,&#34;coordinates&#34;:[-85.468220,10.926910]}" id="NCID0EXBBG" xlink:type="simple">10.92691 -85.46822</named-content></named-content>; host caterpillar collection date: 06/iii/2012, parasitoid eclosion: 02/iv/2012; depository CNC, holotype voucher code: DHJPAR0049050.</p></tp:treatment-sec><tp:treatment-sec sec-type="Holotype host data" id="SECID0E3BBG"><title>Holotype host data.</title><p>elachJanzen01 Janzen185 (<tp:taxon-name><tp:taxon-name-part taxon-name-part-type="family">Depressariidae</tp:taxon-name-part></tp:taxon-name>) feeding on <italic><tp:taxon-name><tp:taxon-name-part taxon-name-part-type="genus" reg="Prunus">Prunus</tp:taxon-name-part><tp:taxon-name-part taxon-name-part-type="species" reg="annularis">annularis</tp:taxon-name-part></tp:taxon-name></italic> (<tp:taxon-name><tp:taxon-name-part taxon-name-part-type="family">Rosaceae</tp:taxon-name-part></tp:taxon-name>), caterpillar voucher code:12-SRNP-35088.</p></tp:treatment-sec><tp:treatment-sec sec-type="etymology" id="SECID0EXCBG"><title>Etymology.</title><p><italic><tp:taxon-name><tp:taxon-name-part taxon-name-part-type="genus" reg="Lytopylus">Lytopylus</tp:taxon-name-part><tp:taxon-name-part taxon-name-part-type="species" reg="davidschindeli">davidschindeli</tp:taxon-name-part></tp:taxon-name></italic> is named in honor of David Schindel of the greater Washington, D.C. area and formerly the US National Science Foundation for his decades of understanding the unconventional traits of the biodiversity inventory of Costa Rica’s Área de Conservación Guanacaste.</p></tp:treatment-sec><tp:treatment-sec><!--Section generated to contain objects referenced in tp:taxon-treatment.--><fig id="F9" position="float" orientation="portrait"><object-id xmlns:xlink="http://www.w3.org/1999/xlink" content-type="doi" xlink:type="simple">10.3897/zookeys.1075.72197.figure9</object-id><object-id xmlns:xlink="http://www.w3.org/1999/xlink" content-type="arpha" xlink:type="simple">217DC01A-F324-54EB-B42C-AE5AC453A1DF</object-id><label>Figure 9.</label><caption><p><italic><tp:taxon-name><tp:taxon-name-part taxon-name-part-type="genus" reg="Lytopylus">Lytopylus</tp:taxon-name-part><tp:taxon-name-part taxon-name-part-type="species" reg="davidstopaki">davidstopaki</tp:taxon-name-part></tp:taxon-name></italic>, holotype.</p></caption><graphic xmlns:xlink="http://www.w3.org/1999/xlink" xlink:href="zookeys-1075-077-g009.jpg" position="float" orientation="portrait" xlink:type="simple" id="oo_619930.jpg"><uri content-type="original_file" xlink:type="simple">https://binary.pensoft.net/fig/619930</uri></graphic></fig></tp:treatment-sec><ref-list><ref id="B11"><mixed-citation xmlns:xlink="http://www.w3.org/1999/xlink" xlink:type="simple"><person-group><name name-style="western"><surname>Kang</surname><given-names>I</given-names></name><name name-style="western"><surname>Chapman</surname><given-names>EG</given-names></name><name name-style="western"><surname>Janzen</surname><given-names>DH</given-names></name><name name-style="western"><surname>Hallwachs</surname><given-names>W</given-names></name><name name-style="western"><surname>Dapkey</surname><given-names>T</given-names></name><name name-style="western"><surname>Smith</surname><given-names>MA</given-names></name><name name-style="western"><surname>Sharkey</surname><given-names>MJ</given-names></name></person-group> (<year>2017</year>) <article-title>Revision of the species of <italic><tp:taxon-name><tp:taxon-name-part taxon-name-part-type="genus">Lytopylus</tp:taxon-name-part></tp:taxon-name></italic> from Area de Conservación Guanacaste, northwestern Costa Rica (<tp:taxon-name><tp:taxon-name-part taxon-name-part-type="order">Hymenoptera</tp:taxon-name-part></tp:taxon-name>, <tp:taxon-name><tp:taxon-name-part taxon-name-part-type="family">Braconidae</tp:taxon-name-part></tp:taxon-name>, <tp:taxon-name><tp:taxon-name-part taxon-name-part-type="subfamily">Agathidinae</tp:taxon-name-part></tp:taxon-name>).</article-title><source>ZooKeys</source><volume>721</volume>: <fpage>93</fpage>–<lpage>158</lpage>. <ext-link xlink:type="simple" ext-link-type="doi" xlink:href="10.3897/zookeys.721.20287">https://doi.org/10.3897/zookeys.721.20287</ext-link></mixed-citation></ref></ref-list></tp:taxon-treatment>
