# Supplementary material for: ?Addendum to a minimalist revision of Costa Rican Braconidae: 28 new species and 23 host records
Source: Zookeys. 2021 Dec 7;1075:77–136. doi: 10.3897/zookeys.1075.72197 (PMC8671719; doi:10.3897/zookeys.1075.72197)
Supplement: XML Treatment for Gnathopleura josequesadai [file zookeys.1075.72197-treatment7.xml]

<!DOCTYPE tp:taxon-treatment
  PUBLIC "-//TaxonX//DTD Taxonomic Treatment Publishing DTD v0 20100105//EN" "tax-treatment-NSO.dtd">
<tp:taxon-treatment xmlns:tp="http://www.plazi.org/taxpub"><tp:treatment-meta><kwd-group><label>Taxon classification</label><kwd>
                <named-content content-type="kingdom">Animalia</named-content>
              </kwd><kwd>
                <named-content content-type="order">Hymenoptera</named-content>
              </kwd><kwd>
                <named-content content-type="family">Braconidae</named-content>
              </kwd></kwd-group><mixed-citation publication-type="journal"><person-group><name><surname>Sharkey</surname><given-names>Michael J.</given-names></name><name><surname>Baker</surname><given-names>Austin</given-names></name><name><surname>McCluskey</surname><given-names>Kathryn</given-names></name><name><surname>Smith</surname><given-names>Alex</given-names></name><name><surname>Naik</surname><given-names>Suresh</given-names></name><name><surname>Ratnasingham</surname><given-names>Sujeevan</given-names></name><name><surname>Manjunath</surname><given-names>Ramya</given-names></name><name><surname>Perez</surname><given-names>Kate</given-names></name><name><surname>Sones</surname><given-names>Jayme</given-names></name><name><surname>D’Souza</surname><given-names>Michelle</given-names></name><name><surname>Jacques</surname><given-names>Brianne St.</given-names></name><name><surname>Hebert</surname><given-names>Paul</given-names></name><name><surname>Hallwachs</surname><given-names>Winnie</given-names></name><name><surname>Janzen</surname><given-names>Daniel</given-names></name></person-group><article-title>?Addendum to a minimalist revision of Costa Rican <tp:taxon-name><tp:taxon-name-part taxon-name-part-type="family">Braconidae</tp:taxon-name-part></tp:taxon-name>: 28 new species and 23 host records</article-title><source>Zookeys</source><day>07</day><month>12</month><year>2021</year><volume>1075</volume><fpage>77</fpage><lpage>136</lpage><pub-id pub-id-type="doi">10.3897/zookeys.1075.72197</pub-id></mixed-citation></tp:treatment-meta><tp:nomenclature><label>?</label><tp:taxon-name>
              <object-id xmlns:xlink="http://www.w3.org/1999/xlink" content-type="arpha" xlink:type="simple">683AB113-1ACF-5427-81F8-95B3CF8F7C11</object-id>
              <tp:taxon-name-part taxon-name-part-type="genus" reg="Gnathopleura">Gnathopleura</tp:taxon-name-part>
              <tp:taxon-name-part taxon-name-part-type="species" reg="josequesadai">josequesadai</tp:taxon-name-part>
              <object-id xmlns:xlink="http://www.w3.org/1999/xlink" content-type="zoobank" xlink:type="simple">http://zoobank.org/0D07C3EF-ED94-4933-BD2F-33F027916C6A</object-id>
            </tp:taxon-name><tp:taxon-authority>Sharkey</tp:taxon-authority><tp:taxon-status xmlns:xlink="http://www.w3.org/1999/xlink" xlink:type="simple">sp. nov.</tp:taxon-status></tp:nomenclature><tp:treatment-sec sec-type="Diagnostics" id="SECID0EKFBG"><title>Diagnostics.</title><p>Figure <xref ref-type="fig" rid="F11">11</xref>.</p></tp:treatment-sec><tp:treatment-sec sec-type="BOLD data" id="SECID0EUFBG"><title>BOLD data.</title><p>BIN: <ext-link xmlns:xlink="http://www.w3.org/1999/xlink" xlink:type="simple" ext-link-type="uri" xlink:href="http://boldsystems.org/index.php/Public_BarcodeCluster?clusteruri=BOLD:AAE0055">BOLD:AAE0055</ext-link>; nearest neighbor: <italic><tp:taxon-name><tp:taxon-name-part taxon-name-part-type="genus" reg="Gnathopleura">Gnathopleura</tp:taxon-name-part></tp:taxon-name></italic> sp. <ext-link xmlns:xlink="http://www.w3.org/1999/xlink" xlink:type="simple" ext-link-type="uri" xlink:href="http://boldsystems.org/index.php/Public_BarcodeCluster?clusteruri=BOLD:AEF6891">BOLD:AEF6891</ext-link>; distance to nearest neighbor is 7.99%. Consensus barcode GTATTATATTTTATATTTGGTATTTGAGCTGGTATAGTAGGGTTATCTATAAGATTAATTATTCGGTTAGAATTAGGTATACCTGGRTCTTTATTAATAAATGATCAAATTTATAATAGTATAGTAACAGCYCATGCATTTGTCATAATTTTTTTTATAGTTATACCTGTAATAATTGGTGGATTTGGTAATTGATTAGTTCCTTTAATGTTAGGATCTCCTGATATAGCTTTCCCACGAATAAATAATATAAGATTTTGACTTTTAATTCCATCTTTATTGTTATTATTATTAAGAAGAGTATTAAATATTGGTGTAGGAACAGGGTGAACAGTTTATCCACCTTTATCGTCAGGAATTGGTCATAGAGGGATTTCTGTTGATTTAGCTATTTTTTCTTTACATTTGGCTGGKGTATCYTCAATTATAGGGGTTATTAATTTTTTAACTACAATTTTTAATATAAAATCTTGCATGATTAAAATAGATCAGTTAAGGTTATTTATTTGATCTATTTTAATTACAGCTATTTTATTATTATTATCTTTACCTGTTTTAGCAGGTGCAATTACAATATTATTAACTGATCGAAATTTAAATACTACTTTTTTTGATTTTTCAGGTGGTGGGGATCCAATTTTATTTCAACATTTATTT</p></tp:treatment-sec><tp:treatment-sec sec-type="Morphological data" id="SECID0ELGBG"><title>Morphological data.</title><p><italic><tp:taxon-name><tp:taxon-name-part taxon-name-part-type="genus" reg="Gnathopleura">Gnathopleura</tp:taxon-name-part><tp:taxon-name-part taxon-name-part-type="species" reg="josequesadai">josequesadai</tp:taxon-name-part></tp:taxon-name></italic> keys to <italic><tp:taxon-name><tp:taxon-name-part taxon-name-part-type="genus" reg="Gnathopleura">G.</tp:taxon-name-part><tp:taxon-name-part taxon-name-part-type="species" reg="cariosa">cariosa</tp:taxon-name-part></tp:taxon-name></italic> in <xref ref-type="bibr" rid="B25">Wharton (1980)</xref> but differs in many ways. For example, the first flagellomere is approximately equal in length to the second flagellomere in <italic><tp:taxon-name><tp:taxon-name-part taxon-name-part-type="genus" reg="Gnathopleura">G.</tp:taxon-name-part><tp:taxon-name-part taxon-name-part-type="species" reg="cariosa">cariosa</tp:taxon-name-part></tp:taxon-name></italic> but much shorter than the second in <italic><tp:taxon-name><tp:taxon-name-part taxon-name-part-type="genus" reg="Gnathopleura">G.</tp:taxon-name-part><tp:taxon-name-part taxon-name-part-type="species" reg="josequesadai">josequesadai</tp:taxon-name-part></tp:taxon-name></italic>. This species can be morphologically distinguished from its nearest neighbor by the carina separating the propodeum from the metapleuron. This is rough and complete in <italic><tp:taxon-name><tp:taxon-name-part taxon-name-part-type="genus" reg="Gnathopleura">G.</tp:taxon-name-part><tp:taxon-name-part taxon-name-part-type="species" reg="josequesadai">josequesadai</tp:taxon-name-part></tp:taxon-name></italic> (Fig. <xref ref-type="fig" rid="F11">11</xref>) and smooth and restricted to the posterior 1/3 in the specimen in BIN <ext-link xmlns:xlink="http://www.w3.org/1999/xlink" xlink:type="simple" ext-link-type="uri" xlink:href="http://boldsystems.org/index.php/Public_BarcodeCluster?clusteruri=BOLD:AEF6891">BOLD:AEF6891</ext-link>.</p><fig id="F11" position="float" orientation="portrait"><object-id xmlns:xlink="http://www.w3.org/1999/xlink" content-type="doi" xlink:type="simple">10.3897/zookeys.1075.72197.figure11</object-id><object-id xmlns:xlink="http://www.w3.org/1999/xlink" content-type="arpha" xlink:type="simple">E2D446D4-F227-5666-8AF6-16B2F6EF6F22</object-id><label>Figure 11.</label><caption><p><italic><tp:taxon-name><tp:taxon-name-part taxon-name-part-type="genus" reg="Gnathopleura">Gnathopleura</tp:taxon-name-part><tp:taxon-name-part taxon-name-part-type="species" reg="josequesadai">josequesadai</tp:taxon-name-part></tp:taxon-name></italic>, holotype.</p></caption><graphic xmlns:xlink="http://www.w3.org/1999/xlink" xlink:href="zookeys-1075-077-g011.jpg" position="float" orientation="portrait" xlink:type="simple" id="oo_619932.jpg"><uri content-type="original_file" xlink:type="simple">https://binary.pensoft.net/fig/619932</uri></graphic></fig><p><bold>Holotype</bold> ?: Costa Rica: Guanacaste, Area de Conservación Guanacaste, Sector Santa Rosa, Sendero Natural, 290 m, <named-content xmlns:xlink="http://www.w3.org/1999/xlink" content-type="dwc:verbatimCoordinates" xlink:type="simple"><named-content content-type="geo-json" specific-use="{&#34;type&#34;:&#34;Point&#34;,&#34;coordinates&#34;:[-85.613000,10.836000]}" id="NCID0EUJBG" xlink:type="simple">10.836 -85.613</named-content></named-content>; host caterpillar collection date: 08/vi/2008, parasitoid eclosion: 11/vii/2008; depository CNC, holotype voucher code: DHJPAR0028304.</p></tp:treatment-sec><tp:treatment-sec sec-type="Holotype host data" id="SECID0EZJBG"><title>Holotype host data.</title><p>Hyperparasitoid of the fly <italic><tp:taxon-name><tp:taxon-name-part taxon-name-part-type="genus" reg="Leschenaultia">Leschenaultia</tp:taxon-name-part></tp:taxon-name></italic> Wood30DHJ01(<tp:taxon-name><tp:taxon-name-part taxon-name-part-type="family">Tachinidae</tp:taxon-name-part></tp:taxon-name>) which is a primary parasitoid of <italic><tp:taxon-name><tp:taxon-name-part taxon-name-part-type="genus" reg="Pachyliaficus">Pachyliaficus</tp:taxon-name-part></tp:taxon-name></italic> (<tp:taxon-name><tp:taxon-name-part taxon-name-part-type="family">Sphingidae</tp:taxon-name-part></tp:taxon-name>) feeding on <italic><tp:taxon-name><tp:taxon-name-part taxon-name-part-type="genus" reg="Maclura">Maclura</tp:taxon-name-part><tp:taxon-name-part taxon-name-part-type="species" reg="tinctoria">tinctoria</tp:taxon-name-part></tp:taxon-name></italic> (<tp:taxon-name><tp:taxon-name-part taxon-name-part-type="family">Moraceae</tp:taxon-name-part></tp:taxon-name>). Including the holotype, five specimens were reared from the fly puparia parasitizing the caterpillar, voucher code 08-SRNP-13289.The host flies were identified from their surviving sibs, one of which is DHJPAR0027924 of BIN <ext-link xmlns:xlink="http://www.w3.org/1999/xlink" xlink:type="simple" ext-link-type="uri" xlink:href="http://boldsystems.org/index.php/Public_BarcodeCluster?clusteruri=BOLD:ACE9310">BOLD:ACE9310</ext-link>.</p></tp:treatment-sec><tp:treatment-sec sec-type="Paratype" id="SECID0EMLBG"><title>Paratype.</title><p>Reared from the same caterpillar as the holotype DHJPAR0028038, DHJPAR0028039, DHJPAR0028040, DHJPAR0028041.</p></tp:treatment-sec><tp:treatment-sec sec-type="etymology" id="SECID0ERLBG"><title>Etymology.</title><p><italic><tp:taxon-name><tp:taxon-name-part taxon-name-part-type="genus" reg="Gnathopleura">Gnathopleura</tp:taxon-name-part><tp:taxon-name-part taxon-name-part-type="species" reg="josequesadai">josequesadai</tp:taxon-name-part></tp:taxon-name></italic> is named in honor of José Ramón Quesada Mora, the manager of the 2020–21 BioAlfa Malaise traps for the Hacienda Baru Wildlife Refuge, Costa Rica.</p></tp:treatment-sec><tp:treatment-sec sec-type="notes" id="SECID0ECMBG"><title>Note.</title><p>This is the first species of <italic><tp:taxon-name><tp:taxon-name-part taxon-name-part-type="genus" reg="Gnathopleura">Gnathopleura</tp:taxon-name-part></tp:taxon-name></italic> confirmed to be a hyperparasitoid.</p></tp:treatment-sec><ref-list><ref id="B25"><mixed-citation xmlns:xlink="http://www.w3.org/1999/xlink" xlink:type="simple"><person-group><name name-style="western"><surname>Wharton</surname><given-names>RA</given-names></name></person-group> (<year>1980</year>) <article-title>Review of the Nearctic <tp:taxon-name><tp:taxon-name-part taxon-name-part-type="tribe">Alysiini</tp:taxon-name-part></tp:taxon-name> (<tp:taxon-name><tp:taxon-name-part taxon-name-part-type="order">Hymenoptera</tp:taxon-name-part></tp:taxon-name>, <tp:taxon-name><tp:taxon-name-part taxon-name-part-type="family">Braconidae</tp:taxon-name-part></tp:taxon-name>) with discussion of generic relationships within the tribe.</article-title><source>University of California publications in entomology</source><volume>88</volume>: <fpage>1</fpage>–<lpage>112</lpage>.</mixed-citation></ref></ref-list></tp:taxon-treatment>
