# Supplementary material for: ?Addendum to a minimalist revision of Costa Rican Braconidae: 28 new species and 23 host records
Source: Zookeys. 2021 Dec 7;1075:77–136. doi: 10.3897/zookeys.1075.72197 (PMC8671719; doi:10.3897/zookeys.1075.72197)
Supplement: XML Treatment for Sacirema karendimaurae [file zookeys.1075.72197-treatment15.xml]

<!DOCTYPE tp:taxon-treatment
  PUBLIC "-//TaxonX//DTD Taxonomic Treatment Publishing DTD v0 20100105//EN" "tax-treatment-NSO.dtd">
<tp:taxon-treatment xmlns:tp="http://www.plazi.org/taxpub"><tp:treatment-meta><kwd-group><label>Taxon classification</label><kwd>
                <named-content content-type="kingdom">Animalia</named-content>
              </kwd><kwd>
                <named-content content-type="order">Hymenoptera</named-content>
              </kwd><kwd>
                <named-content content-type="family">Braconidae</named-content>
              </kwd></kwd-group><mixed-citation publication-type="journal"><person-group><name><surname>Sharkey</surname><given-names>Michael J.</given-names></name><name><surname>Baker</surname><given-names>Austin</given-names></name><name><surname>McCluskey</surname><given-names>Kathryn</given-names></name><name><surname>Smith</surname><given-names>Alex</given-names></name><name><surname>Naik</surname><given-names>Suresh</given-names></name><name><surname>Ratnasingham</surname><given-names>Sujeevan</given-names></name><name><surname>Manjunath</surname><given-names>Ramya</given-names></name><name><surname>Perez</surname><given-names>Kate</given-names></name><name><surname>Sones</surname><given-names>Jayme</given-names></name><name><surname>D’Souza</surname><given-names>Michelle</given-names></name><name><surname>Jacques</surname><given-names>Brianne St.</given-names></name><name><surname>Hebert</surname><given-names>Paul</given-names></name><name><surname>Hallwachs</surname><given-names>Winnie</given-names></name><name><surname>Janzen</surname><given-names>Daniel</given-names></name></person-group><article-title>?Addendum to a minimalist revision of Costa Rican <tp:taxon-name><tp:taxon-name-part taxon-name-part-type="family">Braconidae</tp:taxon-name-part></tp:taxon-name>: 28 new species and 23 host records</article-title><source>Zookeys</source><day>07</day><month>12</month><year>2021</year><volume>1075</volume><fpage>77</fpage><lpage>136</lpage><pub-id pub-id-type="doi">10.3897/zookeys.1075.72197</pub-id></mixed-citation></tp:treatment-meta><tp:nomenclature><label>?</label><tp:taxon-name>
              <object-id xmlns:xlink="http://www.w3.org/1999/xlink" content-type="arpha" xlink:type="simple">1A4A7A9B-09BA-58BA-87AA-4A05BC58362F</object-id>
              <tp:taxon-name-part taxon-name-part-type="genus" reg="Sacirema">Sacirema</tp:taxon-name-part>
              <tp:taxon-name-part taxon-name-part-type="species" reg="karendimaurae">karendimaurae</tp:taxon-name-part>
              <object-id xmlns:xlink="http://www.w3.org/1999/xlink" content-type="zoobank" xlink:type="simple">http://zoobank.org/5BE4D1E3-9F52-444D-8F49-AC0130EEE9FF</object-id>
            </tp:taxon-name><tp:taxon-authority>Sharkey</tp:taxon-authority><tp:taxon-status xmlns:xlink="http://www.w3.org/1999/xlink" xlink:type="simple">sp. nov.</tp:taxon-status></tp:nomenclature><tp:treatment-sec sec-type="Diagnostics" id="SECID0EQXAI"><title>Diagnostics.</title><p>Figure <xref ref-type="fig" rid="F21">21</xref>.</p></tp:treatment-sec><tp:treatment-sec sec-type="BOLD data" id="SECID0E1XAI"><title>BOLD data.</title><p>BIN: <ext-link xmlns:xlink="http://www.w3.org/1999/xlink" xlink:type="simple" ext-link-type="uri" xlink:href="http://boldsystems.org/index.php/Public_BarcodeCluster?clusteruri=BOLD:ADY0104">BOLD:ADY0104</ext-link>; nearest neighbor: <italic><tp:taxon-name><tp:taxon-name-part taxon-name-part-type="genus" reg="Sacirema">Sacirema</tp:taxon-name-part></tp:taxon-name></italic> sp. <ext-link xmlns:xlink="http://www.w3.org/1999/xlink" xlink:type="simple" ext-link-type="uri" xlink:href="http://boldsystems.org/index.php/Public_BarcodeCluster?clusteruri=BOLD:AEH2057">BOLD:AEH2057</ext-link>; distance to nearest neighbor is 2.24%. Consensus barcode: TTTATATTTTTTATTTGGGATATGATCTGGTATATTAGGTTTATCAATAAGTTTAATTATTCGATTAGAACTTGGAATACCATCAAGTTTATTAACAAATGATCAAATTTATAATAGAATAGTAACTGCCCATGCATTTGTCATAATTTTTTTTATAGTTATACCAATTATAATTGGTGGATTTGGAAATTGATTAATTCCTTTAATATTAAGAGCTCCAGATATAGCTTTCCCTCGTATAAATAATATAAGTTTTTGATTACTAATTCCTTCTTTAATAATATTAATTTTAAGAAGAATTATTAATACAGGTGTAGGTACTGGTTGAACAGTTTACCCTCCTTTATCTTCTTCTATAGGACATAGAGGAATTTCAGTTGATTTAGCAATTTTTTCTTTACATTTAGCTGGAGCTTCCTCAATTATAGGGTCTATTAATTTTATTTCAACTATTATTAATATACGACTTTATTTAATAAAAATAGATCAATTAACATTATTAATTTGATCTATTTTTATTACTACAATTTTATTATTATTATCATTACCAGTTCTAGCTGGGGCAATCACAATATTATTAACAGATCGAAATTTAAATACTACTTTTTTTGATTTTTCAGGAGGTGGGGATCCAATTTTATTCCAACACTTAT.</p><p>This species differs from the three described species of <italic><tp:taxon-name><tp:taxon-name-part taxon-name-part-type="genus" reg="Sacirema">Sacirema</tp:taxon-name-part></tp:taxon-name></italic> (<xref ref-type="bibr" rid="B14">Papp 2007</xref>) in many ways. The easiest to see is that none of the other three species has a predominantly yellow meso- and metasoma. The generic placement of this species is somewhat uncertain as are those of other specimens in the group of braconine genera with a medial area of the face delimited by longitudinal grooves or ridges.</p></tp:treatment-sec><tp:treatment-sec sec-type="Morphological data" id="SECID0E5YAI"><title>Morphological data.</title><p>No images of the unnamed nearest neighbor are available, and when it is described, it should be carefully compared to <italic><tp:taxon-name><tp:taxon-name-part taxon-name-part-type="genus" reg="Sacirema">Sacirema</tp:taxon-name-part><tp:taxon-name-part taxon-name-part-type="species" reg="karendimaurae">karendimaurae</tp:taxon-name-part></tp:taxon-name></italic>.</p><p><bold>Holotype</bold> ?: Costa Rica: Guanacaste, Area de Conservación Guanacaste, Sector Pailas Dos, PL12-3, 820 m, <named-content xmlns:xlink="http://www.w3.org/1999/xlink" content-type="dwc:verbatimCoordinates" xlink:type="simple"><named-content content-type="geo-json" specific-use="{&#34;type&#34;:&#34;Point&#34;,&#34;coordinates&#34;:[-85.334400,10.763100]}" id="NCID0EWZAI" xlink:type="simple">10.7631 -85.3344</named-content></named-content>, 08/i/2015, Malaise trap, depository CNC, holotype voucher code: BIOUG44686-A07. GenBank accession <ext-link xmlns:xlink="http://www.w3.org/1999/xlink" ext-link-type="gen" xlink:href="MW627576" xlink:type="simple">MW627576</ext-link>.</p></tp:treatment-sec><tp:treatment-sec sec-type="etymology" id="SECID0EA1AI"><title>Etymology.</title><p><italic><tp:taxon-name><tp:taxon-name-part taxon-name-part-type="genus" reg="Sacirema">Sacirema</tp:taxon-name-part><tp:taxon-name-part taxon-name-part-type="species" reg="karendimaurae">karendimaurae</tp:taxon-name-part></tp:taxon-name></italic> is named in honor of Karen Dimaura of Boston, Massachusetts for her decades of support of the University of Pennsylvania in general and D. H. Janzen’s position as a professor of conservation biology.</p><fig id="F21" position="float" orientation="portrait"><object-id xmlns:xlink="http://www.w3.org/1999/xlink" content-type="doi" xlink:type="simple">10.3897/zookeys.1075.72197.figure21</object-id><object-id xmlns:xlink="http://www.w3.org/1999/xlink" content-type="arpha" xlink:type="simple">8E0A3E44-8F14-53F3-B2EB-EB1E987B3439</object-id><label>Figure 21.</label><caption><p><italic><tp:taxon-name><tp:taxon-name-part taxon-name-part-type="genus" reg="Sacirema">Sacirema</tp:taxon-name-part><tp:taxon-name-part taxon-name-part-type="species" reg="karendimaurae">karendimaurae</tp:taxon-name-part></tp:taxon-name></italic>, holotype.</p></caption><graphic xmlns:xlink="http://www.w3.org/1999/xlink" xlink:href="zookeys-1075-077-g021.jpg" position="float" orientation="portrait" xlink:type="simple" id="oo_619942.jpg"><uri content-type="original_file" xlink:type="simple">https://binary.pensoft.net/fig/619942</uri></graphic></fig></tp:treatment-sec><ref-list><ref id="B14"><mixed-citation xmlns:xlink="http://www.w3.org/1999/xlink" xlink:type="simple"><person-group><name name-style="western"><surname>Papp</surname><given-names>J</given-names></name></person-group> (<year>2007</year>) <article-title>First survey of the <italic><tp:taxon-name><tp:taxon-name-part taxon-name-part-type="genus">Sacirema</tp:taxon-name-part></tp:taxon-name></italic> Quicke species (<tp:taxon-name><tp:taxon-name-part taxon-name-part-type="order">Hymenoptera</tp:taxon-name-part></tp:taxon-name>: <tp:taxon-name><tp:taxon-name-part taxon-name-part-type="family">Braconidae</tp:taxon-name-part></tp:taxon-name>: <tp:taxon-name><tp:taxon-name-part taxon-name-part-type="subfamily">Braconinae</tp:taxon-name-part></tp:taxon-name>).</article-title><source>International Journal of Invertebrate Taxonomy</source><volume>18</volume>: <fpage>507</fpage>–<lpage>515</lpage>.</mixed-citation></ref></ref-list></tp:taxon-treatment>
