# Supplementary material for: ?Addendum to a minimalist revision of Costa Rican Braconidae: 28 new species and 23 host records
Source: Zookeys. 2021 Dec 7;1075:77–136. doi: 10.3897/zookeys.1075.72197 (PMC8671719; doi:10.3897/zookeys.1075.72197)
Supplement: XML Treatment for Chelonus minorzunigai [file zookeys.1075.72197-treatment16.xml]

<!DOCTYPE tp:taxon-treatment
  PUBLIC "-//TaxonX//DTD Taxonomic Treatment Publishing DTD v0 20100105//EN" "tax-treatment-NSO.dtd">
<tp:taxon-treatment xmlns:tp="http://www.plazi.org/taxpub"><tp:treatment-meta><kwd-group><label>Taxon classification</label><kwd>
                <named-content content-type="kingdom">Animalia</named-content>
              </kwd><kwd>
                <named-content content-type="order">Hymenoptera</named-content>
              </kwd><kwd>
                <named-content content-type="family">Braconidae</named-content>
              </kwd></kwd-group><mixed-citation publication-type="journal"><person-group><name><surname>Sharkey</surname><given-names>Michael J.</given-names></name><name><surname>Baker</surname><given-names>Austin</given-names></name><name><surname>McCluskey</surname><given-names>Kathryn</given-names></name><name><surname>Smith</surname><given-names>Alex</given-names></name><name><surname>Naik</surname><given-names>Suresh</given-names></name><name><surname>Ratnasingham</surname><given-names>Sujeevan</given-names></name><name><surname>Manjunath</surname><given-names>Ramya</given-names></name><name><surname>Perez</surname><given-names>Kate</given-names></name><name><surname>Sones</surname><given-names>Jayme</given-names></name><name><surname>D’Souza</surname><given-names>Michelle</given-names></name><name><surname>Jacques</surname><given-names>Brianne St.</given-names></name><name><surname>Hebert</surname><given-names>Paul</given-names></name><name><surname>Hallwachs</surname><given-names>Winnie</given-names></name><name><surname>Janzen</surname><given-names>Daniel</given-names></name></person-group><article-title>?Addendum to a minimalist revision of Costa Rican <tp:taxon-name><tp:taxon-name-part taxon-name-part-type="family">Braconidae</tp:taxon-name-part></tp:taxon-name>: 28 new species and 23 host records</article-title><source>Zookeys</source><day>07</day><month>12</month><year>2021</year><volume>1075</volume><fpage>77</fpage><lpage>136</lpage><pub-id pub-id-type="doi">10.3897/zookeys.1075.72197</pub-id></mixed-citation></tp:treatment-meta><tp:nomenclature><label>?</label><tp:taxon-name>
              <object-id xmlns:xlink="http://www.w3.org/1999/xlink" content-type="arpha" xlink:type="simple">39B3C6C8-0635-5A32-BAE4-387A3705BAD2</object-id>
              <tp:taxon-name-part taxon-name-part-type="genus" reg="Chelonus">Chelonus</tp:taxon-name-part>
              <tp:taxon-name-part taxon-name-part-type="species" reg="minorzunigai">minorzunigai</tp:taxon-name-part>
              <object-id xmlns:xlink="http://www.w3.org/1999/xlink" content-type="zoobank" xlink:type="simple">http://zoobank.org/6B54FDAF-3228-4F7D-B0B8-8B61B5FDBD6C</object-id>
            </tp:taxon-name><tp:taxon-authority>Sharkey</tp:taxon-authority><tp:taxon-status xmlns:xlink="http://www.w3.org/1999/xlink" xlink:type="simple">sp. nov.</tp:taxon-status></tp:nomenclature><tp:treatment-sec sec-type="Diagnostics" id="SECID0EL4AI"><title>Diagnostics.</title><p>Figure <xref ref-type="fig" rid="F22">22</xref>.</p></tp:treatment-sec><tp:treatment-sec sec-type="BOLD data" id="SECID0EV4AI"><title>BOLD data.</title><p>BIN: <ext-link xmlns:xlink="http://www.w3.org/1999/xlink" xlink:type="simple" ext-link-type="uri" xlink:href="http://boldsystems.org/index.php/Public_BarcodeCluster?clusteruri=BOLD:AEB3509">BOLD:AEB3509</ext-link>; nearest neighbor: <italic><tp:taxon-name><tp:taxon-name-part taxon-name-part-type="genus" reg="Chelonus">Chelonus</tp:taxon-name-part><tp:taxon-name-part taxon-name-part-type="species" reg="jeffmilleri">jeffmilleri</tp:taxon-name-part></tp:taxon-name></italic><ext-link xmlns:xlink="http://www.w3.org/1999/xlink" xlink:type="simple" ext-link-type="uri" xlink:href="http://boldsystems.org/index.php/Public_BarcodeCluster?clusteruri=BOLD:ACF0845">BOLD:ACF0845</ext-link>; distance to nearest neighbor is 4.81%. Consensus barcode: AATATTATATTTTGTTTTTGGAATTTGGAGTGGAATAATAGGTTTATCATTAAGATTAATAATTCGTATAGAATTAAGAAGTGTAATAAGATTATTTTATAATGATCAATTATATAATAGAGTTGTAACTATACATGCTTTTATTATAATTTTTTTTATAGTTATACCTTTAATAATTGGAGGATTTGGAAATTGATTAATTCCTTTAATATTAGGATTATCTGATATAATTTTTCCTCGAATAAATAATATAAGATTTTGATTATTAATTCCTTCAATTATTTTATTAATTATAGGAGGGTTTGTTAATATAGGAGCTGGGACAGGATGAACAGTTTATCCTCCATTATCATTATTAATAGGTCATAGAGGAGTTTCAGTAGATTTATCTATTTTTTCTTTACATTTAGCAGGAGTTTCATCTATTATAGGATCAATTAATTTTATTGTTACTATTATAAATACTTGATTACATTATAAATATATAGATAAATACCCATTATTTGTTTGATCAGTTTTTATTACAACTATTTTATTATTATTATCATTACCAGTTTTGGCTGGTGCAATTACTATGTTATTAAGAGATCGAAATTTAAATACAAGATTTTTTGATCCATCAGGAGGAGGAGATCCTGTATTATACCAACATTTGTTT.</p></tp:treatment-sec><tp:treatment-sec sec-type="Morphological data" id="SECID0EQ5AI"><title>Morphological data.</title><p>This species can be morphologically distinguished from its nearest neighbor by having the hind tibia entirely black (Fig. <xref ref-type="fig" rid="F22">22</xref>) whereas that of <italic><tp:taxon-name><tp:taxon-name-part taxon-name-part-type="genus" reg="Chelonus">C.</tp:taxon-name-part><tp:taxon-name-part taxon-name-part-type="species" reg="jeffmilleri">jeffmilleri</tp:taxon-name-part></tp:taxon-name></italic> has a light brownish yellow patch near the base of the hind tibia, which is otherwise black (<xref ref-type="bibr" rid="B23">Sharkey et al. 2021a</xref>: 164, fig. 101).</p><fig id="F22" position="float" orientation="portrait"><object-id xmlns:xlink="http://www.w3.org/1999/xlink" content-type="doi" xlink:type="simple">10.3897/zookeys.1075.72197.figure22</object-id><object-id xmlns:xlink="http://www.w3.org/1999/xlink" content-type="arpha" xlink:type="simple">0EBB13F3-8B53-5FC2-934B-96CAD734CE32</object-id><label>Figure 22.</label><caption><p><italic><tp:taxon-name><tp:taxon-name-part taxon-name-part-type="genus" reg="Chelonus">Chelonus</tp:taxon-name-part><tp:taxon-name-part taxon-name-part-type="species" reg="minorzunigai">minorzunigai</tp:taxon-name-part></tp:taxon-name></italic>, holotype.</p></caption><graphic xmlns:xlink="http://www.w3.org/1999/xlink" xlink:href="zookeys-1075-077-g022.jpg" position="float" orientation="portrait" xlink:type="simple" id="oo_619943.jpg"><uri content-type="original_file" xlink:type="simple">https://binary.pensoft.net/fig/619943</uri></graphic></fig><p><bold>Holotype</bold> ?: Costa Rica: Guanacaste, Area de Conservación Guanacaste, Sector Cacao, Estación Cacao, 1150 m, <named-content xmlns:xlink="http://www.w3.org/1999/xlink" content-type="dwc:verbatimCoordinates" xlink:type="simple"><named-content content-type="geo-json" specific-use="{&#34;type&#34;:&#34;Point&#34;,&#34;coordinates&#34;:[-85.468200,10.926900]}" id="NCID0EIABI" xlink:type="simple">10.9269 -85.4682</named-content></named-content>; host caterpillar collection date: 07/iii/2019, parasitoid eclosion: 31/iii/2019; depository CNC, holotype voucher code: DHJPAR0064501, GenBank accession: <ext-link xmlns:xlink="http://www.w3.org/1999/xlink" ext-link-type="gen" xlink:href="MW627562" xlink:type="simple">MW627562</ext-link>.</p></tp:treatment-sec><tp:treatment-sec sec-type="Holotype host data" id="SECID0ESABI"><title>Holotype host data.</title><p>19-SRNP-35166 <italic><tp:taxon-name><tp:taxon-name-part taxon-name-part-type="genus" reg="Desmia">Desmia</tp:taxon-name-part><tp:taxon-name-part taxon-name-part-type="species" reg="benealis">benealis</tp:taxon-name-part></tp:taxon-name></italic> (<tp:taxon-name><tp:taxon-name-part taxon-name-part-type="family">Crambidae</tp:taxon-name-part></tp:taxon-name>) feeding on <italic><tp:taxon-name><tp:taxon-name-part taxon-name-part-type="genus" reg="Hamelia">Hamelia</tp:taxon-name-part><tp:taxon-name-part taxon-name-part-type="species" reg="patens">patens</tp:taxon-name-part></tp:taxon-name></italic> (<tp:taxon-name><tp:taxon-name-part taxon-name-part-type="family">Rubiaceae</tp:taxon-name-part></tp:taxon-name>), caterpillar voucher code:19-SRNP-35166.</p></tp:treatment-sec><tp:treatment-sec sec-type="Paratype" id="SECID0EYBBI"><title>Paratype.</title><p>Same host data as holotype, DHJPAR0064500, DHJPAR0064502, depository CNC.</p></tp:treatment-sec><tp:treatment-sec sec-type="etymology" id="SECID0E4BBI"><title>Etymology.</title><p><italic><tp:taxon-name><tp:taxon-name-part taxon-name-part-type="genus" reg="Chelonus">Chelonus</tp:taxon-name-part><tp:taxon-name-part taxon-name-part-type="species" reg="minorzunigai">minorzunigai</tp:taxon-name-part></tp:taxon-name></italic> is named in honor of Minor Zúñiga Siles, the BioAlfa Malaise traps manager for Estación Esquinas, Parque Nacional Tortuguero, ACTO (Área de Conservación Tortuguero), Costa Rica.</p></tp:treatment-sec><ref-list><ref id="B23"><mixed-citation xmlns:xlink="http://www.w3.org/1999/xlink" xlink:type="simple"><person-group><name name-style="western"><surname>Sharkey</surname><given-names>MJ</given-names></name><name name-style="western"><surname>Janzen</surname><given-names>DH</given-names></name><name name-style="western"><surname>Hallwachs</surname><given-names>W</given-names></name><name name-style="western"><surname>Chapman</surname><given-names>EG</given-names></name><name name-style="western"><surname>Smith</surname><given-names>MA</given-names></name><name name-style="western"><surname>Dapkey</surname><given-names>T</given-names></name><name name-style="western"><surname>Brown</surname><given-names>A</given-names></name><name name-style="western"><surname>Ratnasingham</surname><given-names>S</given-names></name><name name-style="western"><surname>Naik</surname><given-names>S</given-names></name><name name-style="western"><surname>Manjunath</surname><given-names>R</given-names></name><name name-style="western"><surname>Perez</surname><given-names>K</given-names></name><name name-style="western"><surname>Milton</surname><given-names>M</given-names></name><name name-style="western"><surname>Hebert</surname><given-names>P</given-names></name><name name-style="western"><surname>Shaw</surname><given-names>SR</given-names></name><name name-style="western"><surname>Kittel</surname><given-names>RN</given-names></name><name name-style="western"><surname>Solis</surname><given-names>MA</given-names></name><name name-style="western"><surname>Metz</surname><given-names>MA</given-names></name><name name-style="western"><surname>Goldstein</surname><given-names>PZ</given-names></name><name name-style="western"><surname>Brown</surname><given-names>JW</given-names></name><name name-style="western"><surname>Quicke</surname><given-names>DLJ</given-names></name><name name-style="western"><surname>van Achterberg</surname><given-names>C</given-names></name><name name-style="western"><surname>Brown</surname><given-names>BV</given-names></name><name name-style="western"><surname>Burns</surname><given-names>JM</given-names></name></person-group> (<year>2021a</year>) <article-title>Minimalist revision and description of 403 new species in 11 subfamilies of Costa Rican braconid parasitoid wasps, including host records for 219 species.</article-title><source>ZooKeys</source><volume>1013</volume>: <fpage>1</fpage>–<lpage>665</lpage>. <ext-link xlink:type="simple" ext-link-type="doi" xlink:href="10.3897/zookeys.1013.55600.figure403">https://doi.org/10.3897/zookeys.1013.55600.figure403</ext-link></mixed-citation></ref></ref-list></tp:taxon-treatment>
