# Supplementary material for: ?Addendum to a minimalist revision of Costa Rican Braconidae: 28 new species and 23 host records
Source: Zookeys. 2021 Dec 7;1075:77–136. doi: 10.3897/zookeys.1075.72197 (PMC8671719; doi:10.3897/zookeys.1075.72197)
Supplement: XML Treatment for Homolobus stevestroudi [file zookeys.1075.72197-treatment17.xml]

<!DOCTYPE tp:taxon-treatment
  PUBLIC "-//TaxonX//DTD Taxonomic Treatment Publishing DTD v0 20100105//EN" "tax-treatment-NSO.dtd">
<tp:taxon-treatment xmlns:tp="http://www.plazi.org/taxpub"><tp:treatment-meta><kwd-group><label>Taxon classification</label><kwd>
                <named-content content-type="kingdom">Animalia</named-content>
              </kwd><kwd>
                <named-content content-type="order">Hymenoptera</named-content>
              </kwd><kwd>
                <named-content content-type="family">Braconidae</named-content>
              </kwd></kwd-group><mixed-citation publication-type="journal"><person-group><name><surname>Sharkey</surname><given-names>Michael J.</given-names></name><name><surname>Baker</surname><given-names>Austin</given-names></name><name><surname>McCluskey</surname><given-names>Kathryn</given-names></name><name><surname>Smith</surname><given-names>Alex</given-names></name><name><surname>Naik</surname><given-names>Suresh</given-names></name><name><surname>Ratnasingham</surname><given-names>Sujeevan</given-names></name><name><surname>Manjunath</surname><given-names>Ramya</given-names></name><name><surname>Perez</surname><given-names>Kate</given-names></name><name><surname>Sones</surname><given-names>Jayme</given-names></name><name><surname>D’Souza</surname><given-names>Michelle</given-names></name><name><surname>Jacques</surname><given-names>Brianne St.</given-names></name><name><surname>Hebert</surname><given-names>Paul</given-names></name><name><surname>Hallwachs</surname><given-names>Winnie</given-names></name><name><surname>Janzen</surname><given-names>Daniel</given-names></name></person-group><article-title>?Addendum to a minimalist revision of Costa Rican <tp:taxon-name><tp:taxon-name-part taxon-name-part-type="family">Braconidae</tp:taxon-name-part></tp:taxon-name>: 28 new species and 23 host records</article-title><source>Zookeys</source><day>07</day><month>12</month><year>2021</year><volume>1075</volume><fpage>77</fpage><lpage>136</lpage><pub-id pub-id-type="doi">10.3897/zookeys.1075.72197</pub-id></mixed-citation></tp:treatment-meta><tp:nomenclature><label>?</label><tp:taxon-name>
              <object-id xmlns:xlink="http://www.w3.org/1999/xlink" content-type="arpha" xlink:type="simple">4D94064C-D823-5FDA-B2A0-49F2323CD7DF</object-id>
              <tp:taxon-name-part taxon-name-part-type="genus" reg="Homolobus">Homolobus</tp:taxon-name-part>
              <tp:taxon-name-part taxon-name-part-type="species" reg="stevestroudi">stevestroudi</tp:taxon-name-part>
              <object-id xmlns:xlink="http://www.w3.org/1999/xlink" content-type="zoobank" xlink:type="simple">http://zoobank.org/D21DFA7D-C461-4F83-9521-79A1E9982771</object-id>
            </tp:taxon-name><tp:taxon-authority>Sharkey</tp:taxon-authority><tp:taxon-status xmlns:xlink="http://www.w3.org/1999/xlink" xlink:type="simple">sp. nov.</tp:taxon-status></tp:nomenclature><tp:treatment-sec sec-type="Diagnostics" id="SECID0ELEBI"><title>Diagnostics.</title><p>Figures <xref ref-type="fig" rid="F23">23</xref>, <xref ref-type="fig" rid="F24">24</xref>.</p></tp:treatment-sec><tp:treatment-sec sec-type="BOLD data" id="SECID0EZEBI"><title>BOLD data.</title><p>BIN: <ext-link xmlns:xlink="http://www.w3.org/1999/xlink" xlink:type="simple" ext-link-type="uri" xlink:href="http://boldsystems.org/index.php/Public_BarcodeCluster?clusteruri=BOLD:AAA7060">BOLD:AAA7060</ext-link>. The nearest neighbor: <italic><tp:taxon-name><tp:taxon-name-part taxon-name-part-type="genus" reg="Homolobus">Homolobus</tp:taxon-name-part></tp:taxon-name></italic> sp. <ext-link xmlns:xlink="http://www.w3.org/1999/xlink" xlink:type="simple" ext-link-type="uri" xlink:href="http://boldsystems.org/index.php/Public_BarcodeCluster?clusteruri=BOLD:ACM2462">BOLD:ACM2462</ext-link> is separated by a p-distance of only 1.12%. Consensus barcode: TATTTTATATTTTATATTTGGAATTTGAGCTGGAATTTTAGGTATATCAATAAGAATTATTATTCGAATAGAATTAAGAATACCAGGTAATTTAATTGGTAACGATCAAATTTATAATAGTATTGTTACTGCTCATGCATTTATTATAATTTTTTTTATAGTTATACCAATTATAATTGGAGGGTTTGGAAATTGATTAATTCCTTTAATATTAGGATGTGTTGATATAGCTTTTCCTCGAATAAATAATATAAGATTTTGATTATTAATTCCATCATTAATTTTATTAATTTTAAGAAGAATTTTAAATGTTGGTGTTGGTACTGGATGAACTGTTTATCCTCCTTTATCTTTAAATATTGGTCATGGAGGTTTATCTGTTGATTTAGCTATTTTTTCTTTACATTTAGCTGGAATTTCTTCAATTATAGGAGCTATTAATTTTATTACTACTATTTTAAATATACGATCTAATTTAATTACAATAGATAAAATTTCTTTATTAAGTTGATCAATTTTAATTACTGTAATTTTATTATTATTATCTTTACCAGTTTTAGCTGGGGCTATTACAATATTATTAACTGATCGTAATTTAAATACATCTTTTTTTGATCCATCTGGTGGAGGGGATCCAATTTTATATCAACATTTATTT.</p></tp:treatment-sec><tp:treatment-sec sec-type="Morphological data" id="SECID0EQFBI"><title>Morphological data.</title><p>The specimen keys to <italic><tp:taxon-name><tp:taxon-name-part taxon-name-part-type="genus" reg="Homolobus">Homolobus</tp:taxon-name-part><tp:taxon-name-part taxon-name-part-type="species" reg="infumator">infumator</tp:taxon-name-part></tp:taxon-name></italic> in <xref ref-type="bibr" rid="B24">van Achterberg’s (1979)</xref> key and is very similar morphologically. Subtle differences include the shape of vein R1a of the hind wing, which is longer in <italic><tp:taxon-name><tp:taxon-name-part taxon-name-part-type="genus" reg="Homolobus">H.</tp:taxon-name-part><tp:taxon-name-part taxon-name-part-type="species" reg="stevestroudi">stevestroudi</tp:taxon-name-part></tp:taxon-name></italic> and the size of the basal tooth of the hind tarsal claws, which are longer in <italic><tp:taxon-name><tp:taxon-name-part taxon-name-part-type="genus" reg="Homolobus">H.</tp:taxon-name-part><tp:taxon-name-part taxon-name-part-type="species" reg="stevestroudi">stevestroudi</tp:taxon-name-part></tp:taxon-name></italic>. The convincing difference can be found by looking at the NJ tree produced from the BOLD website; <italic><tp:taxon-name><tp:taxon-name-part taxon-name-part-type="genus" reg="Homolobus">H.</tp:taxon-name-part><tp:taxon-name-part taxon-name-part-type="species" reg="stevestroudi">stevestroudi</tp:taxon-name-part></tp:taxon-name></italic> is found in its own BIN, far removed from any other species of <italic><tp:taxon-name><tp:taxon-name-part taxon-name-part-type="genus" reg="Homolobus">Homolobus</tp:taxon-name-part></tp:taxon-name></italic> and particularly distant from specimens identified as <italic><tp:taxon-name><tp:taxon-name-part taxon-name-part-type="genus" reg="Homolobus">H.</tp:taxon-name-part><tp:taxon-name-part taxon-name-part-type="species" reg="infumator">infumator</tp:taxon-name-part></tp:taxon-name></italic> from Norway. The type locality of <italic><tp:taxon-name><tp:taxon-name-part taxon-name-part-type="genus" reg="Homolobus">H.</tp:taxon-name-part><tp:taxon-name-part taxon-name-part-type="species" reg="infumator">infumator</tp:taxon-name-part></tp:taxon-name></italic> is England. All nine specimens in the unnamed nearest neighbor are from Canada. They might represent the same species as the Costa Rican specimens, but more sampling will need to be done between Canada and Costa Rica to confirm or refute. There are no obvious morphological differences based on the BOLD images of the Canadian specimens.</p><fig id="F23" position="float" orientation="portrait"><object-id xmlns:xlink="http://www.w3.org/1999/xlink" content-type="doi" xlink:type="simple">10.3897/zookeys.1075.72197.figure23</object-id><object-id xmlns:xlink="http://www.w3.org/1999/xlink" content-type="arpha" xlink:type="simple">814F2232-0A66-51BE-B151-7474DA76FC64</object-id><label>Figure 23.</label><caption><p><italic><tp:taxon-name><tp:taxon-name-part taxon-name-part-type="genus" reg="Homolobus">Homolobus</tp:taxon-name-part><tp:taxon-name-part taxon-name-part-type="species" reg="stevestroudi">stevestroudi</tp:taxon-name-part></tp:taxon-name></italic>, holotype.</p></caption><graphic xmlns:xlink="http://www.w3.org/1999/xlink" xlink:href="zookeys-1075-077-g023.jpg" position="float" orientation="portrait" xlink:type="simple" id="oo_619944.jpg"><uri content-type="original_file" xlink:type="simple">https://binary.pensoft.net/fig/619944</uri></graphic></fig><fig id="F24" position="float" orientation="portrait"><object-id xmlns:xlink="http://www.w3.org/1999/xlink" content-type="doi" xlink:type="simple">10.3897/zookeys.1075.72197.figure24</object-id><object-id xmlns:xlink="http://www.w3.org/1999/xlink" content-type="arpha" xlink:type="simple">8BFED422-8912-5BFC-8D4C-EE53483D3B53</object-id><label>Figure 24.</label><caption><p>Tough-walled silk cocoon of <italic><tp:taxon-name><tp:taxon-name-part taxon-name-part-type="genus" reg="Homolobus">Homolobus</tp:taxon-name-part><tp:taxon-name-part taxon-name-part-type="species" reg="stevestroudi">stevestroudi</tp:taxon-name-part></tp:taxon-name></italic>. Note shiny surface of the inside visible just inside the cut off right-hand end. That hard smooth surface makes the cocoon wall extremely tough and difficult to penetrate with an insect pin. The terminal circular cut exit hole is characteristic of most genera of large bodied ACG <tp:taxon-name><tp:taxon-name-part taxon-name-part-type="family">Braconidae</tp:taxon-name-part></tp:taxon-name> and many small ones as well.</p></caption><graphic xmlns:xlink="http://www.w3.org/1999/xlink" xlink:href="zookeys-1075-077-g024.jpg" position="float" orientation="portrait" xlink:type="simple" id="oo_619945.jpg"><uri content-type="original_file" xlink:type="simple">https://binary.pensoft.net/fig/619945</uri></graphic></fig><p><bold>Holotype</bold> ?: Costa Rica: Guanacaste, Area de Conservación Guanacaste, Sector Cacao, Sendero Toma Agua, 1140 m, <named-content xmlns:xlink="http://www.w3.org/1999/xlink" content-type="dwc:verbatimCoordinates" xlink:type="simple"><named-content content-type="geo-json" specific-use="{&#34;type&#34;:&#34;Point&#34;,&#34;coordinates&#34;:[-85.467000,10.928000]}" id="NCID0E6JBI" xlink:type="simple">10.928 -85.467</named-content></named-content>; host caterpillar collection date: 23/iv/2009, parasitoid eclosion: 18/v/2009; depository CNC, holotype voucher code: DHJPAR0035530, GenBank accession: <ext-link xmlns:xlink="http://www.w3.org/1999/xlink" ext-link-type="gen" xlink:href="MW627552" xlink:type="simple">MW627552</ext-link>.</p></tp:treatment-sec><tp:treatment-sec sec-type="Holotype host data" id="SECID0EJKBI"><title>Holotype host data.</title><p><italic><tp:taxon-name><tp:taxon-name-part taxon-name-part-type="genus" reg="Pherotesia">Pherotesia</tp:taxon-name-part><tp:taxon-name-part taxon-name-part-type="species" reg="minuisca">minuisca</tp:taxon-name-part></tp:taxon-name></italic> (<tp:taxon-name><tp:taxon-name-part taxon-name-part-type="family">Geometridae</tp:taxon-name-part></tp:taxon-name>) feeding on <italic><tp:taxon-name><tp:taxon-name-part taxon-name-part-type="genus" reg="Zygia">Zygia</tp:taxon-name-part><tp:taxon-name-part taxon-name-part-type="species" reg="palmana">palmana</tp:taxon-name-part></tp:taxon-name></italic> (<tp:taxon-name><tp:taxon-name-part taxon-name-part-type="family">Fabaceae</tp:taxon-name-part></tp:taxon-name>), caterpillar voucher code: 09-SRNP-35488.</p></tp:treatment-sec><tp:treatment-sec sec-type="etymology" id="SECID0EPLBI"><title>Etymology.</title><p><italic><tp:taxon-name><tp:taxon-name-part taxon-name-part-type="genus" reg="Homolobus">Homolobus</tp:taxon-name-part><tp:taxon-name-part taxon-name-part-type="species" reg="stevestroudi">stevestroudi</tp:taxon-name-part></tp:taxon-name></italic> is named in honor of Steve Stroud as the primary supporter of the BioAlfa Malaise trapping at the Hacienda Barú Wildlife Refuge, Savegre, <abbrev xmlns:xlink="http://www.w3.org/1999/xlink" xlink:title="Área de Conservación Pacífico Central" id="ABBRID0EAMBI" xlink:type="simple">ACOPAC</abbrev>, Costa Rica, as well as decades of support for the Area de Conservación Guanacaste.</p></tp:treatment-sec><ref-list><ref id="B24"><mixed-citation xmlns:xlink="http://www.w3.org/1999/xlink" xlink:type="simple"><person-group><name name-style="western"><surname>van Achterberg</surname><given-names>C</given-names></name></person-group> (<year>1979</year>) <article-title>A revision of the subfamily <tp:taxon-name><tp:taxon-name-part taxon-name-part-type="subfamily">Zelinae</tp:taxon-name-part></tp:taxon-name> auct. (<tp:taxon-name><tp:taxon-name-part taxon-name-part-type="order">Hymenoptera</tp:taxon-name-part></tp:taxon-name>, <tp:taxon-name><tp:taxon-name-part taxon-name-part-type="family">Braconidae</tp:taxon-name-part></tp:taxon-name>).</article-title><source>Tijdschrift voor Entomologie</source><volume>122</volume>: <fpage>241</fpage>–<lpage>479</lpage>.</mixed-citation></ref></ref-list></tp:taxon-treatment>
