# Supplementary material for: ?Addendum to a minimalist revision of Costa Rican Braconidae: 28 new species and 23 host records
Source: Zookeys. 2021 Dec 7;1075:77–136. doi: 10.3897/zookeys.1075.72197 (PMC8671719; doi:10.3897/zookeys.1075.72197)
Supplement: XML Treatment for Yelicones mayrabonillae [file zookeys.1075.72197-treatment29.xml]

<!DOCTYPE tp:taxon-treatment
  PUBLIC "-//TaxonX//DTD Taxonomic Treatment Publishing DTD v0 20100105//EN" "tax-treatment-NSO.dtd">
<tp:taxon-treatment xmlns:tp="http://www.plazi.org/taxpub"><tp:treatment-meta><kwd-group><label>Taxon classification</label><kwd>
                <named-content content-type="kingdom">Animalia</named-content>
              </kwd><kwd>
                <named-content content-type="order">Hymenoptera</named-content>
              </kwd><kwd>
                <named-content content-type="family">Braconidae</named-content>
              </kwd></kwd-group><mixed-citation publication-type="journal"><person-group><name><surname>Sharkey</surname><given-names>Michael J.</given-names></name><name><surname>Baker</surname><given-names>Austin</given-names></name><name><surname>McCluskey</surname><given-names>Kathryn</given-names></name><name><surname>Smith</surname><given-names>Alex</given-names></name><name><surname>Naik</surname><given-names>Suresh</given-names></name><name><surname>Ratnasingham</surname><given-names>Sujeevan</given-names></name><name><surname>Manjunath</surname><given-names>Ramya</given-names></name><name><surname>Perez</surname><given-names>Kate</given-names></name><name><surname>Sones</surname><given-names>Jayme</given-names></name><name><surname>D’Souza</surname><given-names>Michelle</given-names></name><name><surname>Jacques</surname><given-names>Brianne St.</given-names></name><name><surname>Hebert</surname><given-names>Paul</given-names></name><name><surname>Hallwachs</surname><given-names>Winnie</given-names></name><name><surname>Janzen</surname><given-names>Daniel</given-names></name></person-group><article-title>?Addendum to a minimalist revision of Costa Rican <tp:taxon-name><tp:taxon-name-part taxon-name-part-type="family">Braconidae</tp:taxon-name-part></tp:taxon-name>: 28 new species and 23 host records</article-title><source>Zookeys</source><day>07</day><month>12</month><year>2021</year><volume>1075</volume><fpage>77</fpage><lpage>136</lpage><pub-id pub-id-type="doi">10.3897/zookeys.1075.72197</pub-id></mixed-citation></tp:treatment-meta><tp:nomenclature><label>?</label><tp:taxon-name>
              <object-id xmlns:xlink="http://www.w3.org/1999/xlink" content-type="arpha" xlink:type="simple">92179AC2-B0F2-536F-A9EC-A5CE15FADB3F</object-id>
              <tp:taxon-name-part taxon-name-part-type="genus" reg="Yelicones">Yelicones</tp:taxon-name-part>
              <tp:taxon-name-part taxon-name-part-type="species" reg="mayrabonillae">mayrabonillae</tp:taxon-name-part>
              <object-id xmlns:xlink="http://www.w3.org/1999/xlink" content-type="zoobank" xlink:type="simple">http://zoobank.org/8BE983A2-E1D9-4FB8-AC3C-6E2FB4B5F8AA</object-id>
            </tp:taxon-name><tp:taxon-authority>Sharkey</tp:taxon-authority><tp:taxon-status xmlns:xlink="http://www.w3.org/1999/xlink" xlink:type="simple">sp. nov.</tp:taxon-status></tp:nomenclature><tp:treatment-sec sec-type="Diagnostics" id="SECID0EKPDI"><title>Diagnostics.</title><p>Figures <xref ref-type="fig" rid="F38">38</xref>, <xref ref-type="fig" rid="F39">39</xref>.</p></tp:treatment-sec><tp:treatment-sec sec-type="BOLD data" id="SECID0EYPDI"><title>BOLD data.</title><p>BIN: <ext-link xmlns:xlink="http://www.w3.org/1999/xlink" xlink:type="simple" ext-link-type="uri" xlink:href="http://boldsystems.org/index.php/Public_BarcodeCluster?clusteruri=BOLD:AAT9450">BOLD:AAT9450</ext-link>. Its nearest neighbor on BOLD is identified by D. Quicke as <italic><tp:taxon-name><tp:taxon-name-part taxon-name-part-type="genus" reg="Yelicones">Yelicones</tp:taxon-name-part><tp:taxon-name-part taxon-name-part-type="species" reg="artitus">artitus</tp:taxon-name-part></tp:taxon-name></italic><ext-link xmlns:xlink="http://www.w3.org/1999/xlink" xlink:type="simple" ext-link-type="uri" xlink:href="http://boldsystems.org/index.php/Public_BarcodeCluster?clusteruri=BOLD:AAM6954">BOLD:AAM6954</ext-link>; distance to nearest neighbor is 9.2%. Consensus barcode: TGTTTTATATTTTTTATTAGGTATTTGATGTGGATTAGTAGGTTTATCTTTAAGGTTACTTATTCGGTTAGAGTTGAGAAATTTAGGAAGATTATTAGGTAATGATCAAATTTATAATGTAGTTGTTACTATACATGCTTTTATTATAATTTTTTTTATGGTGATACCTATTATAATTGGAGGTTTTGGAAATTGATTAATTCCCTTAATATTAGGAGCTCCTGATATAGCTTTCCCTCGTATAAATAATATAAGATTTTGATTATTAATTCCTTCTTTGTTATTAATATTAATAAGAGGATTTATTATAGTTGGTAGTGGAACTGGGTGAACTATATATCCTCCTTTAAGTTCTTTAATTGGGCATAGAAGGTTTTCTGTTGATATAGTAATTTTTTCTTTACATTTAGCAGGGGTTTCTTCAATTATAGGAGCTATTAATTTTATTACAACAATTTTTAATATAAAATTAATTT---TAAAATTAGATCAGATTATATTATTTGTATGATCTGTATTAATTACTGCTTTTTTATTATTACTTTCTTTACCTGTTTTGGCAGGAGGAATTACTATATTATTAACAGATCGTAATTTAAATACTTCTTTTTTTGATTTTTCAGGAGGGGGAGATCCTGTTTTATTTCAACACTTATTT.</p></tp:treatment-sec><tp:treatment-sec sec-type="Morphological data" id="SECID0ETQDI"><title>Morphological data.</title><p>This species keys to <italic><tp:taxon-name><tp:taxon-name-part taxon-name-part-type="genus" reg="Yelicones">Y.</tp:taxon-name-part><tp:taxon-name-part taxon-name-part-type="species" reg="vilawanae">vilawanae</tp:taxon-name-part></tp:taxon-name></italic> in the key of <xref ref-type="bibr" rid="B1">Areekul and Quicke (2006)</xref>. <italic><tp:taxon-name><tp:taxon-name-part taxon-name-part-type="genus" reg="Yelicones">Yelicones</tp:taxon-name-part><tp:taxon-name-part taxon-name-part-type="species" reg="vilawanae">vilawanae</tp:taxon-name-part></tp:taxon-name></italic> has the apical 0.2 of hind tarsus and apical 0.8 of hind basitarsus brown. <italic><tp:taxon-name><tp:taxon-name-part taxon-name-part-type="genus" reg="Yelicones">Yelicones</tp:taxon-name-part><tp:taxon-name-part taxon-name-part-type="species" reg="mayrabonillae">mayrabonillae</tp:taxon-name-part></tp:taxon-name></italic> has the basal four hind tarsomeres brown and the apical tarsomere yellow. This species can be morphologically distinguished from its nearest neighbor, <italic><tp:taxon-name><tp:taxon-name-part taxon-name-part-type="genus" reg="Yelicones">Yelicones</tp:taxon-name-part><tp:taxon-name-part taxon-name-part-type="species" reg="artitus">artitus</tp:taxon-name-part></tp:taxon-name></italic>, by the color of the hind femur being entirely testaceous (Fig. <xref ref-type="fig" rid="F38">38</xref>) (apical .04 brown in <italic><tp:taxon-name><tp:taxon-name-part taxon-name-part-type="genus" reg="Yelicones">Y.</tp:taxon-name-part><tp:taxon-name-part taxon-name-part-type="species" reg="artitus">artitus</tp:taxon-name-part></tp:taxon-name></italic>).</p><fig id="F38" position="float" orientation="portrait"><object-id xmlns:xlink="http://www.w3.org/1999/xlink" content-type="doi" xlink:type="simple">10.3897/zookeys.1075.72197.figure38</object-id><object-id xmlns:xlink="http://www.w3.org/1999/xlink" content-type="arpha" xlink:type="simple">C1ECA28F-C787-5747-A8C1-EDFB37CF3D02</object-id><label>Figure 38.</label><caption><p><italic><tp:taxon-name><tp:taxon-name-part taxon-name-part-type="genus" reg="Yelicones">Yelicones</tp:taxon-name-part><tp:taxon-name-part taxon-name-part-type="species" reg="mayrabonillae">mayrabonillae</tp:taxon-name-part></tp:taxon-name></italic>, holotype.</p></caption><graphic xmlns:xlink="http://www.w3.org/1999/xlink" xlink:href="zookeys-1075-077-g038.jpg" position="float" orientation="portrait" xlink:type="simple" id="oo_619959.jpg"><uri content-type="original_file" xlink:type="simple">https://binary.pensoft.net/fig/619959</uri></graphic></fig><fig id="F39" position="float" orientation="portrait"><object-id xmlns:xlink="http://www.w3.org/1999/xlink" content-type="doi" xlink:type="simple">10.3897/zookeys.1075.72197.figure39</object-id><object-id xmlns:xlink="http://www.w3.org/1999/xlink" content-type="arpha" xlink:type="simple">B98A9572-9A46-5879-B2E1-F98E99B0B0D8</object-id><label>Figure 39.</label><caption><p><italic><tp:taxon-name><tp:taxon-name-part taxon-name-part-type="genus" reg="Yelicones">Yelicones</tp:taxon-name-part><tp:taxon-name-part taxon-name-part-type="species" reg="mayrabonillae">mayrabonillae</tp:taxon-name-part></tp:taxon-name></italic>, remains of host caterpillar, epipajanzen01 Janzen882 (<tp:taxon-name><tp:taxon-name-part taxon-name-part-type="family">Pyralidae</tp:taxon-name-part></tp:taxon-name>); note mummified host caterpillar curved into a distinctive “C” shape, characteristic of other species of pyralid caterpillars attacked by species of <italic><tp:taxon-name><tp:taxon-name-part taxon-name-part-type="genus" reg="Yelicones">Yelicones</tp:taxon-name-part></tp:taxon-name></italic>.</p></caption><graphic xmlns:xlink="http://www.w3.org/1999/xlink" xlink:href="zookeys-1075-077-g039.jpg" position="float" orientation="portrait" xlink:type="simple" id="oo_619960.jpg"><uri content-type="original_file" xlink:type="simple">https://binary.pensoft.net/fig/619960</uri></graphic></fig><p><bold>Holotype</bold> ?: Costa Rica: Alajuela, Area de Conservación Guanacaste, Sector Rincon Rain Forest, Sendero Venado, 420 m, <named-content xmlns:xlink="http://www.w3.org/1999/xlink" content-type="dwc:verbatimCoordinates" xlink:type="simple"><named-content content-type="geo-json" specific-use="{&#34;type&#34;:&#34;Point&#34;,&#34;coordinates&#34;:[-85.270000,10.897000]}" id="NCID0E2UDI" xlink:type="simple">10.897 -85.27</named-content></named-content>; host caterpillar collection date: 26/vi/2010, parasitoid eclosion: 03/viii/2010; depository CNC, holotype voucher code: DHJPAR0040351.</p></tp:treatment-sec><tp:treatment-sec sec-type="Holotype host data" id="SECID0EAVDI"><title>Holotype host data.</title><p>epipajanzen01 Janzen882 (<tp:taxon-name><tp:taxon-name-part taxon-name-part-type="family">Pyralidae</tp:taxon-name-part></tp:taxon-name>) feeding on <italic><tp:taxon-name><tp:taxon-name-part taxon-name-part-type="genus" reg="Vochysia">Vochysia</tp:taxon-name-part><tp:taxon-name-part taxon-name-part-type="species" reg="guatemalensis">guatemalensis</tp:taxon-name-part></tp:taxon-name></italic> (<tp:taxon-name><tp:taxon-name-part taxon-name-part-type="family">Vochysiaceae</tp:taxon-name-part></tp:taxon-name>), caterpillar voucher code:10-SRNP-42391.</p></tp:treatment-sec><tp:treatment-sec sec-type="etymology" id="SECID0E2VDI"><title>Etymology.</title><p><italic><tp:taxon-name><tp:taxon-name-part taxon-name-part-type="genus" reg="Yelicones">Yelicones</tp:taxon-name-part><tp:taxon-name-part taxon-name-part-type="species" reg="mayrabonillae">mayrabonillae</tp:taxon-name-part></tp:taxon-name></italic> is named in honor of Mayra Bonilla as the primary supporter of the BioAlfa Malaise trapping at the Hacienda Baru Wildlife Refuge, Savegre, <abbrev xmlns:xlink="http://www.w3.org/1999/xlink" xlink:title="Área de Conservación Pacífico Central" id="ABBRID0EMWDI" xlink:type="simple">ACOPAC</abbrev>, Costa Rica, as well as decades of support for the Area de Conservación Guanacaste.</p></tp:treatment-sec><ref-list><ref id="B1"><mixed-citation xmlns:xlink="http://www.w3.org/1999/xlink" xlink:type="simple"><person-group><name name-style="western"><surname>Areekul</surname><given-names>B</given-names></name><name name-style="western"><surname>Quicke</surname><given-names>DLJ</given-names></name></person-group> (<year>2006</year>) <article-title>Systematics of the parasitic wasp genus <italic><tp:taxon-name><tp:taxon-name-part taxon-name-part-type="genus">Yelicones</tp:taxon-name-part></tp:taxon-name></italic> Cameron (<tp:taxon-name><tp:taxon-name-part taxon-name-part-type="order">Hymenoptera</tp:taxon-name-part></tp:taxon-name>: <tp:taxon-name><tp:taxon-name-part taxon-name-part-type="family">Braconidae</tp:taxon-name-part></tp:taxon-name>: <tp:taxon-name><tp:taxon-name-part taxon-name-part-type="subfamily">Rogadinae</tp:taxon-name-part></tp:taxon-name>) and revision of the genus from the New World.</article-title><source>Systematics and Biodiversity</source><volume>4</volume>(<issue>3</issue>): <fpage>255</fpage>–<lpage>376</lpage>. <ext-link xlink:type="simple" ext-link-type="doi" xlink:href="10.1017/S1477200005001866">https://doi.org/10.1017/S1477200005001866</ext-link></mixed-citation></ref></ref-list></tp:taxon-treatment>
